# Supplementary material for: Historic Mining and Agriculture as Indicators of Occurrence and Abundance of Widespread Invasive Plant Species
Source: PLoS One. 2015 Jun 5;10(6):e0128161. doi: 10.1371/journal.pone.0128161 (PMC4457889; doi:10.1371/journal.pone.0128161)
Supplement: S1 Table — This table provides plot and block level information for every plot and block included in this study. Among others the table includes plot and block identification, distances to a road, and occurrence and cover class (abundance) for both R. multiflora and B. thunbergii. (XLSX) [file pone.0128161.s002.xlsx]

## Sheet: Appendix S2, dataset
Plot_ID	Block_ID	Land-use_Category	Log_RoadDistance	Invasive_Species_Count	UTM_Coord_E	UTM_Corrd_N	R.multiflora_Occurrence	CoverClass_R.multiflora	B.thungergii_Occurrence	CoverClass_B.thunbergii
5899-3750	5879-3730	Agri_to_forest	2.01574	NA	645899	4.44375e+06	0	NA	0	NA
6132-3958	6111-3978	Agri_to_forest	1.19645	NA	646132	4.44396e+06	0	NA	0	NA
6277-5564	6298-5545	Agri_to_forest	2.05793	NA	646278	4.44556e+06	0	NA	0	NA
6298-5525	6298-5545	Agri_to_forest	2.31393	NA	646299	4.44553e+06	0	NA	0	NA
6306-4725	6326-4705	Agri_to_forest	1.63869	NA	646306	4444725	0	NA	0	NA
6307-4685	6326-4705	Agri_to_forest	1.61023	NA	646307	4.44469e+06	0	NA	0	NA
6310-4605	6330-4585	Agri_to_forest	1.42553	NA	646310	4.44461e+06	0	NA	0	NA
6330-4605	6330-4585	Agri_to_forest	2.0677	NA	646330	4.44461e+06	0	NA	0	NA
6355-4446	6334-4465	Agri_to_forest	2.28547	NA	646356	4.44445e+06	0	NA	0	NA
6356-3846	6355-3866	Agri_to_forest	2.29347	NA	646356	4.44385e+06	0	NA	0	NA
6358-4366	6339-4345	Agri_to_forest	1.17493	NA	646358	4.44437e+06	0	NA	0	NA
6363-4206	6343-4226	Agri_to_forest	1.99326	NA	646364	4.44421e+06	0	NA	0	NA
6367-4086	6347-4106	Agri_to_forest	2.05461	NA	646368	4.44409e+06	0	NA	0	NA
6367-4106	6347-4106	Agri_to_forest	2.03703	NA	646367	4.44411e+06	0	NA	0	NA
6376-3847	6355-3866	Agri_to_forest	2.45911	NA	646376	4.44385e+06	0	NA	0	NA
6447-4089	6467-4110	Agri_to_forest	2.39592	NA	646448	4.44409e+06	0	NA	0	NA
6451-3969	6471-3990	Agri_to_forest	2.68034	NA	646452	4.44397e+06	0	NA	0	NA
6455-3849	6475-3870	Agri_to_forest	2.71723	NA	646456	4.44385e+06	0	NA	0	NA
6467-4110	6467-4110	Agri_to_forest	2.68696	NA	646467	4.44411e+06	0	NA	0	NA
6551-4573	6570-4593	Agri_to_forest	2.91443	NA	646551	4.44457e+06	0	NA	0	NA
6591-4574	6570-4593	Agri_to_forest	2.37016	NA	646591	4.44457e+06	0	NA	0	NA
6602-3654	6603-3634	Agri_to_forest	2.49247	NA	646603	4.44365e+06	0	NA	0	NA
6689-4618	6690-4598	Agri_to_forest	2.35313	NA	646690	4.44462e+06	0	NA	0	NA
6690-4598	6690-4598	Agri_to_forest	2.50305	NA	646691	4.4446e+06	0	NA	0	NA
6785-4741	6806-4722	Agri_to_forest	2.65104	NA	646786	4.44474e+06	0	NA	0	NA
6786-4721	6806-4722	Agri_to_forest	2.65669	NA	646786	4.44472e+06	0	NA	0	NA
6791-4581	6810-4602	Agri_to_forest	2.60576	NA	646791	4.44458e+06	0	NA	0	NA
6794-4481	6814-4482	Agri_to_forest	2.61881	NA	646795	4.44448e+06	0	NA	0	NA
6806-4722	6806-4722	Agri_to_forest	2.53811	NA	646806	4.44472e+06	0	NA	0	NA
6813-4502	6814-4482	Agri_to_forest	1.9431	NA	646814	4.4445e+06	0	NA	0	NA
6825-4742	6806-4722	Agri_to_forest	1.87198	NA	646826	4.44474e+06	0	NA	0	NA
6826-4722	6806-4722	Agri_to_forest	1.85914	NA	646826	4.44472e+06	0	NA	0	NA
6905-4745	6926-4726	Agri_to_forest	2.3082	NA	646906	4.44475e+06	0	NA	0	NA
6906-4725	6926-4726	Agri_to_forest	2.48809	NA	646906	4.44473e+06	0	NA	0	NA
6917-4385	6938-4366	Agri_to_forest	2.54761	NA	646918	4.44439e+06	0	NA	0	NA
6918-4365	6938-4366	Agri_to_forest	2.70127	NA	646919	4.44437e+06	0	NA	0	NA
6925-4746	6926-4726	Agri_to_forest	2.24438	NA	646926	4.44475e+06	0	NA	0	NA
6938-4366	6938-4366	Agri_to_forest	2.74067	NA	646939	4.44437e+06	0	NA	0	NA
6957-4387	6938-4366	Agri_to_forest	2.80475	NA	646958	4.44439e+06	0	NA	0	NA
6958-4367	6938-4366	Agri_to_forest	2.30677	NA	646959	4.44437e+06	0	NA	0	NA
6959-4347	6938-4366	Agri_to_forest	2.75718	NA	646959	4.44435e+06	0	NA	0	NA
7026-4709	7046-4730	Agri_to_forest	2.4413	NA	647027	4.44471e+06	0	NA	0	NA
7026-4729	7046-4730	Agri_to_forest	1.52673	NA	647026	4.44473e+06	0	NA	0	NA
7038-4369	7058-4370	Agri_to_forest	2.16471	NA	647039	4.44437e+06	0	NA	0	NA
7039-4349	7058-4370	Agri_to_forest	2.79893	NA	647039	4.44435e+06	0	NA	0	NA
7042-4830	7042-4850	Agri_to_forest	1.55206	NA	647043	4.44483e+06	0	NA	0	NA
7046-4730	7046-4730	Agri_to_forest	2.5756	NA	647046	4.44473e+06	0	NA	0	NA
7059-4350	7058-4370	Agri_to_forest	2.82565	NA	647059	4.44435e+06	0	NA	0	NA
7062-4830	7042-4850	Agri_to_forest	2.70112	NA	647063	4.44483e+06	0	NA	0	NA
7065-4750	7046-4730	Agri_to_forest	2.5684	NA	647066	4.44475e+06	0	NA	0	NA
7079-4351	7058-4370	Agri_to_forest	2.7201	NA	647079	4.44435e+06	0	NA	0	NA
7333-6280	7353-6301	Agri_to_forest	2.06606	NA	647334	4.44628e+06	0	NA	0	NA
7333-6300	7353-6301	Agri_to_forest	2.10571	NA	647333	4.4463e+06	0	NA	0	NA
7336-6200	7357-6181	Agri_to_forest	2.02719	NA	647336	4.4462e+06	0	NA	0	NA
7373-6281	7353-6301	Agri_to_forest	1.52686	NA	647374	4.44628e+06	0	NA	0	NA
7376-6202	7357-6181	Agri_to_forest	2.93662	NA	647376	4446202	0	NA	0	NA
7377-6182	7357-6181	Agri_to_forest	2.59869	NA	647377	4.44618e+06	0	NA	0	NA
7388-5842	7369-5821	Agri_to_forest	1.6193	NA	647389	4.44584e+06	0	NA	0	NA
7390-5802	7369-5821	Agri_to_forest	0.371068	NA	647390	4.4458e+06	0	NA	0	NA
7452-6304	7472-6305	Agri_to_forest	2.69194	NA	647453	4.4463e+06	0	NA	0	NA
7452-6324	7472-6305	Agri_to_forest	2.11484	NA	647452	4.44632e+06	0	NA	0	NA
7453-6284	7472-6305	Agri_to_forest	2.75353	NA	647454	4.44628e+06	0	NA	0	NA
7469-5825	7489-5825	Agri_to_forest	2.66844	NA	647469	4.44583e+06	0	NA	0	NA
7505-5926	7485-5945	Agri_to_forest	1.98516	NA	647506	4.44593e+06	0	NA	0	NA
7508-5846	7489-5825	Agri_to_forest	2.28156	NA	647509	4.44585e+06	0	NA	0	NA
7584-5968	7605-5949	Agri_to_forest	2.07998	NA	647584	4.44597e+06	0	NA	0	NA
7604-5969	7605-5949	Agri_to_forest	1.90282	NA	647604	4.44597e+06	0	NA	0	NA
7943-7181	7924-7161	Agri_to_forest	2.9809	NA	647943	4.44718e+06	0	NA	0	NA
8023-7164	8043-7165	Agri_to_forest	2.67992	NA	648024	4.44716e+06	0	NA	0	NA
8155-7428	8155-7408	Agri_to_forest	2.38744	NA	648155	4.44743e+06	0	NA	0	NA
8398-7317	8399-7297	Agri_to_forest	2.5361	NA	648399	4.44732e+06	0	NA	0	NA
8407-7057	8407-7057	Agri_to_forest	2.27524	NA	648408	4.44706e+06	0	NA	0	NA
8419-7297	8399-7297	Agri_to_forest	2.54279	NA	648420	4.4473e+06	0	NA	0	NA
8427-7078	8407-7057	Agri_to_forest	2.3357	NA	648427	4.44708e+06	0	NA	0	NA
8651-6945	8651-6945	Agri_to_forest	2.49138	NA	648652	4.44695e+06	0	NA	0	NA
8652-6925	8651-6945	Agri_to_forest	2.4774	NA	648652	4.44693e+06	0	NA	0	NA
8671-6946	8651-6945	Agri_to_forest	2.51513	NA	648672	4.44695e+06	0	NA	0	NA
8671-6966	8651-6945	Agri_to_forest	2.52815	NA	648671	4.44697e+06	0	NA	0	NA
8672-6926	8651-6945	Agri_to_forest	2.5015	NA	648672	4.44693e+06	0	NA	0	NA
6095-4457	6095-4457	Agri_to_forest	1.79768	1	646095	4.44446e+06	1	6	0	NA
6186-4700	6206-4701	Agri_to_forest	1.19728	1	646187	4.4447e+06	1	5	0	NA
6186-4720	6206-4701	Agri_to_forest	2.3206	1	646186	4.44472e+06	1	5	0	NA
6199-4321	6219-4341	Agri_to_forest	1.41514	1	646200	4.44432e+06	1	4	0	NA
6206-4721	6206-4701	Agri_to_forest	0.187521	1	646206	4.44472e+06	1	5	0	NA
6218-4361	6219-4341	Agri_to_forest	2.18341	1	646218	4.44436e+06	1	5	0	NA
6219-4341	6219-4341	Agri_to_forest	1.50974	1	646219	4.44434e+06	1	4	0	NA
6226-4702	6206-4701	Agri_to_forest	2.01498	1	646227	4.4447e+06	1	5	0	NA
6226-4722	6206-4701	Agri_to_forest	2.21796	1	646226	4.44472e+06	1	5	0	NA
6239-4342	6219-4341	Agri_to_forest	2.53044	1	646239	4.44434e+06	1	4	0	NA
6278-5524	6298-5545	Agri_to_forest	1.58961	1	646279	4.44552e+06	0	NA	1	2
6278-5544	6298-5545	Agri_to_forest	1.57299	1	646278	4.44554e+06	1	2	0	NA
6293-5084	6314-5065	Agri_to_forest	2.07258	1	646294	4.44508e+06	1	3	0	NA
6306-4705	6326-4705	Agri_to_forest	1.86999	1	646307	4.44471e+06	1	2	0	NA
6310-4585	6330-4585	Agri_to_forest	1.74147	1	646311	4.44459e+06	1	2	0	NA
6313-5085	6314-5065	Agri_to_forest	2.15537	1	646314	4.44509e+06	0	NA	1	3
6315-5045	6314-5065	Agri_to_forest	1.6835	1	646315	4.44505e+06	0	NA	1	3
6317-4965	6318-4945	Agri_to_forest	1.77663	1	646318	4.44497e+06	0	NA	1	4
6318-4365	6339-4345	Agri_to_forest	1.52088	1	646318	4.44437e+06	0	NA	1	3
6319-4345	6339-4345	Agri_to_forest	1.21378	1	646319	4.44435e+06	0	NA	1	3
6334-4465	6334-4465	Agri_to_forest	1.85425	1	646335	4.44447e+06	0	NA	1	3
6346-4706	6326-4705	Agri_to_forest	2.13136	1	646347	4.44471e+06	1	2	0	NA
6347-4686	6326-4705	Agri_to_forest	2.26705	1	646347	4.44469e+06	0	NA	1	1
6354-4486	6334-4465	Agri_to_forest	1.96114	1	646354	4.44449e+06	0	NA	1	3
6366-4126	6347-4106	Agri_to_forest	1.9976	1	646366	4.44413e+06	1	1	0	NA
6450-4009	6471-3990	Agri_to_forest	2.67455	1	646451	4.44401e+06	1	1	0	NA
6451-3989	6471-3990	Agri_to_forest	2.7043	1	646451	4.44399e+06	1	1	0	NA
6455-3869	6475-3870	Agri_to_forest	2.74221	1	646455	4.44387e+06	1	3	0	NA
6470-4010	6471-3990	Agri_to_forest	2.4133	1	646470	4.44401e+06	1	1	0	NA
6471-3990	6471-3990	Agri_to_forest	2.34799	1	646471	4.44399e+06	1	3	0	NA
6475-3850	6475-3870	Agri_to_forest	2.50975	1	646476	4.44385e+06	1	3	0	NA
6490-4010	6471-3990	Agri_to_forest	2.46516	1	646490	4.44401e+06	1	4	0	NA
6503-3631	6483-3630	Agri_to_forest	2.30623	1	646503	4.44363e+06	1	3	0	NA
6570-4013	6591-3994	Agri_to_forest	2.5172	1	646570	4.44401e+06	1	2	0	NA
6571-3973	6591-3994	Agri_to_forest	2.3323	1	646572	4.44397e+06	1	2	0	NA
6571-3993	6591-3994	Agri_to_forest	2.37912	1	646571	4.44399e+06	1	2	0	NA
6583-3633	6603-3634	Agri_to_forest	2.49329	1	646583	4.44363e+06	1	1	0	NA
6584-3614	6603-3634	Agri_to_forest	1.93581	1	646584	4.44361e+06	1	1	0	NA
6591-3974	6591-3994	Agri_to_forest	2.27648	1	646592	4.44397e+06	1	2	0	NA
6591-3994	6591-3994	Agri_to_forest	2.4565	1	646591	4.44399e+06	1	3	0	NA
6611-3975	6591-3994	Agri_to_forest	1.99913	1	646612	4.44398e+06	1	2	0	NA
6611-3995	6591-3994	Agri_to_forest	2.53743	1	646611	4.444e+06	1	2	0	NA
6669-4617	6690-4598	Agri_to_forest	2.29336	1	646670	4.44462e+06	0	NA	1	1
6670-4597	6690-4598	Agri_to_forest	2.47489	1	646671	4.4446e+06	0	NA	1	2
6671-4577	6690-4598	Agri_to_forest	2.48582	1	646671	4.44458e+06	1	3	0	NA
6691-4578	6690-4598	Agri_to_forest	2.42812	1	646691	4.44458e+06	1	4	0	NA
6695-4458	6694-4478	Agri_to_forest	2.49325	1	646695	4.44446e+06	1	1	0	NA
6706-4718	6686-4717	Agri_to_forest	1.6561	1	646707	4.44472e+06	1	2	0	NA
6707-4698	6686-4717	Agri_to_forest	2.5286	1	646707	4.4447e+06	1	2	0	NA
6709-4618	6690-4598	Agri_to_forest	2.63204	1	646710	4.44462e+06	1	1	0	NA
6711-4578	6690-4598	Agri_to_forest	2.61161	1	646711	4.44458e+06	1	1	0	NA
6714-4478	6694-4478	Agri_to_forest	2.53889	1	646715	4.44448e+06	1	2	0	NA
6714-4498	6694-4478	Agri_to_forest	2.38487	1	646714	4.4445e+06	1	3	0	NA
6715-4458	6694-4478	Agri_to_forest	2.54207	1	646715	4.44446e+06	1	2	0	NA
6795-4461	6814-4482	Agri_to_forest	2.60854	1	646795	4.44446e+06	1	2	0	NA
6805-4742	6806-4722	Agri_to_forest	1.37585	1	646806	4444742	1	2	0	NA
6815-4462	6814-4482	Agri_to_forest	1.38917	1	646815	4.44446e+06	0	NA	1	3
6835-4462	6814-4482	Agri_to_forest	1.81124	1	646835	4.44446e+06	0	NA	1	1
6937-4386	6938-4366	Agri_to_forest	2.03193	1	646938	4.44439e+06	0	NA	1	3
6945-4746	6926-4726	Agri_to_forest	2.75193	1	646946	4.44475e+06	0	NA	1	1
7022-4829	7042-4850	Agri_to_forest	2.69003	1	647023	4.44483e+06	1	2	0	NA
7025-4749	7046-4730	Agri_to_forest	2.72069	1	647026	4.44475e+06	1	1	0	NA
7045-4750	7046-4730	Agri_to_forest	1.27207	1	647046	4.44475e+06	1	2	0	NA
7046-4710	7046-4730	Agri_to_forest	2.89106	1	647047	4.44471e+06	1	1	0	NA
7224-6556	7224-6536	Agri_to_forest	1.74741	1	647224	4.44656e+06	1	1	0	NA
7244-6537	7224-6536	Agri_to_forest	1.89856	1	647245	4.44654e+06	1	2	0	NA
7244-6557	7224-6536	Agri_to_forest	2.34649	1	647244	4.44656e+06	1	2	0	NA
7260-6078	7241-6057	Agri_to_forest	1.92028	1	647261	4.44608e+06	1	2	0	NA
7332-6320	7353-6301	Agri_to_forest	2.546	1	647332	4.44632e+06	1	3	0	NA
7344-5960	7365-5941	Agri_to_forest	1.47857	1	647345	4.44596e+06	1	2	0	NA
7345-5940	7365-5941	Agri_to_forest	2.7899	1	647345	4.44594e+06	1	2	0	NA
7352-6321	7353-6301	Agri_to_forest	2.47721	1	647352	4.44632e+06	1	2	0	NA
7353-6301	7353-6301	Agri_to_forest	2.53827	1	647353	4.4463e+06	1	2	0	NA
7356-6201	7357-6181	Agri_to_forest	2.93059	1	647356	4.4462e+06	1	2	0	NA
7357-6161	7357-6181	Agri_to_forest	2.92077	1	647358	4.44616e+06	1	3	0	NA
7365-5941	7365-5941	Agri_to_forest	2.78307	1	647365	4.44594e+06	0	NA	0	NA
7368-6421	7348-6421	Agri_to_forest	2.79559	1	647369	4.44642e+06	1	1	0	NA
7369-6401	7348-6421	Agri_to_forest	1.49845	1	647370	4.4464e+06	1	2	0	NA
7377-6162	7357-6181	Agri_to_forest	2.61495	1	647378	4.44616e+06	0	NA	1	1
7380-6082	7361-6061	Agri_to_forest	2.8968	1	647380	4.44608e+06	1	2	0	NA
7389-5822	7369-5821	Agri_to_forest	1.46449	1	647389	4.44582e+06	1	2	0	NA
7464-5964	7485-5945	Agri_to_forest	2.91232	1	647465	4.44596e+06	0	NA	1	1
7465-5924	7485-5945	Agri_to_forest	2.96136	1	647466	4.44592e+06	1	2	0	NA
7465-5944	7485-5945	Agri_to_forest	2.5518	1	647465	4.44594e+06	1	2	0	NA
7468-5844	7489-5825	Agri_to_forest	2.96568	1	647469	4.44584e+06	1	1	0	NA
7484-5965	7485-5945	Agri_to_forest	2.89945	1	647484	4.44597e+06	1	1	0	NA
7485-5925	7485-5945	Agri_to_forest	2.91004	1	647486	4.44593e+06	1	2	0	NA
7485-5945	7485-5945	Agri_to_forest	2.41477	1	647485	4.44595e+06	1	2	0	NA
7488-5845	7489-5825	Agri_to_forest	2.95955	1	647489	4.44585e+06	1	2	0	NA
7505-5946	7485-5945	Agri_to_forest	2.89731	1	647505	4.44595e+06	0	NA	1	2
7581-6048	7601-6069	Agri_to_forest	2.832	1	647582	4.44605e+06	1	1	0	NA
7585-5949	7605-5949	Agri_to_forest	2.30343	1	647585	4445949	1	1	0	NA
7891-7520	7911-7520	Agri_to_forest	3.09839	1	647892	4.44752e+06	1	4	0	NA
7891-7540	7911-7520	Agri_to_forest	2.86607	1	647891	4.44754e+06	0	NA	1	2
7892-7500	7911-7520	Agri_to_forest	1.59306	1	647892	4.4475e+06	1	3	0	NA
7911-7520	7911-7520	Agri_to_forest	3.10994	1	647912	4.44752e+06	1	5	0	NA
7911-7540	7911-7520	Agri_to_forest	2.87289	1	647911	4.44754e+06	1	4	0	NA
7912-7500	7911-7520	Agri_to_forest	3.10891	1	647912	4.4475e+06	1	4	0	NA
7923-7181	7924-7161	Agri_to_forest	2.72814	1	647923	4447181	1	3	0	NA
7927-7061	7928-7041	Agri_to_forest	2.80115	1	647927	4.44706e+06	1	2	0	NA
7944-7161	7924-7161	Agri_to_forest	2.5616	1	647944	4.44716e+06	1	1	0	NA
7947-7061	7928-7041	Agri_to_forest	3.02945	1	647947	4.44706e+06	1	2	0	NA
8015-7404	8035-7404	Agri_to_forest	2.6458	1	648016	4.4474e+06	1	2	0	NA
8016-7384	8035-7404	Agri_to_forest	2.67213	1	648016	4.44738e+06	1	4	0	NA
8023-7184	8043-7165	Agri_to_forest	3.04784	1	648023	4.44718e+06	1	4	0	NA
8035-7404	8035-7404	Agri_to_forest	2.50787	1	648036	4.4474e+06	1	4	0	NA
8039-7304	8039-7285	Agri_to_forest	2.40267	1	648039	4.4473e+06	1	3	0	NA
8135-7408	8155-7408	Agri_to_forest	2.33461	1	648136	4.44741e+06	1	2	0	NA
8387-7076	8407-7057	Agri_to_forest	2.2672	1	648387	4.44708e+06	1	2	0	NA
8392-6916	8411-6937	Agri_to_forest	1.9509	1	648393	4.44692e+06	1	2	0	NA
8403-7197	8403-7177	Agri_to_forest	2.44061	1	648403	4.4472e+06	1	2	0	NA
8423-7198	8403-7177	Agri_to_forest	2.46479	1	648423	4447198	0	NA	1	2
8503-7180	8523-7181	Agri_to_forest	2.53302	1	648504	4.44718e+06	1	4	0	NA
8504-7160	8523-7181	Agri_to_forest	2.51692	1	648504	4.44716e+06	1	3	0	NA
8523-7181	8523-7181	Agri_to_forest	2.55246	1	648524	4.44718e+06	1	3	0	NA
8524-7161	8523-7181	Agri_to_forest	2.53737	1	648524	4.44716e+06	1	3	0	NA
8531-6941	8531-6941	Agri_to_forest	2.32568	1	648532	4.44694e+06	0	NA	1	3
8532-6921	8531-6941	Agri_to_forest	2.29844	1	648532	4.44692e+06	0	NA	1	2
8551-6942	8531-6941	Agri_to_forest	2.35583	1	648552	4.44694e+06	1	2	0	NA
8627-7064	8647-7065	Agri_to_forest	2.56352	1	648628	4.44706e+06	1	4	0	NA
8631-6964	8651-6945	Agri_to_forest	2.48246	1	648631	4.44696e+06	1	2	0	NA
8647-7065	8647-7065	Agri_to_forest	2.58123	1	648648	4.44707e+06	1	3	0	NA
8651-6965	8651-6945	Agri_to_forest	2.50575	1	648651	4.44697e+06	1	2	0	NA
6074-4477	6095-4457	Agri_to_forest	1.71088	2	646074	4.44448e+06	1	4	1	3
6075-4437	6095-4457	Agri_to_forest	1.64552	2	646076	4.44444e+06	1	6	1	3
6075-4457	6095-4457	Agri_to_forest	1.67779	2	646075	4.44446e+06	1	5	1	4
6094-4477	6095-4457	Agri_to_forest	1.70578	2	646094	4.44448e+06	1	3	1	4
6095-4437	6095-4457	Agri_to_forest	1.19368	2	646096	4.44444e+06	1	6	1	3
6114-4478	6095-4457	Agri_to_forest	2.18084	2	646114	4.44448e+06	1	5	1	4
6115-4438	6095-4457	Agri_to_forest	1.91174	2	646116	4.44444e+06	1	5	1	3
6115-4458	6095-4457	Agri_to_forest	2.10897	2	646115	4.44446e+06	1	6	1	3
6182-4820	6202-4821	Agri_to_forest	2.09954	2	646183	4.44482e+06	1	3	1	1
6183-4800	6202-4821	Agri_to_forest	0.565848	2	646183	4.4448e+06	1	4	1	2
6187-4680	6206-4701	Agri_to_forest	1.3681	2	646188	4.44468e+06	1	4	1	2
6194-4481	6215-4461	Agri_to_forest	2.2664	2	646194	4.44448e+06	1	4	1	5
6195-4441	6215-4461	Agri_to_forest	2.08005	2	646196	4.44444e+06	1	4	1	6
6195-4461	6215-4461	Agri_to_forest	2.03121	2	646195	4.44446e+06	1	5	1	6
6198-4361	6219-4341	Agri_to_forest	1.98186	2	646198	4.44436e+06	1	3	1	3
6199-4341	6219-4341	Agri_to_forest	1.34262	2	646199	4.44434e+06	1	3	1	4
6202-4821	6202-4821	Agri_to_forest	-1.52288	2	646203	4.44482e+06	1	4	1	2
6202-4841	6202-4821	Agri_to_forest	1.2927	2	646202	4.44484e+06	1	5	1	2
6203-4801	6202-4821	Agri_to_forest	1.66124	2	646203	4.4448e+06	1	4	1	2
6206-4701	6206-4701	Agri_to_forest	0.790285	2	646207	4.4447e+06	1	3	1	4
6207-4681	6206-4701	Agri_to_forest	1.76313	2	646208	4.44468e+06	1	5	1	3
6214-4481	6215-4461	Agri_to_forest	2.21378	2	646214	4.44448e+06	1	4	1	4
6215-4441	6215-4461	Agri_to_forest	1.43008	2	646216	4.44444e+06	1	3	1	5
6215-4461	6215-4461	Agri_to_forest	2.2334	2	646215	4.44446e+06	1	4	1	6
6219-4321	6219-4341	Agri_to_forest	2.13284	2	646220	4.44432e+06	1	3	1	3
6222-4822	6202-4821	Agri_to_forest	1.54531	2	646223	4.44482e+06	1	4	1	4
6222-4842	6202-4821	Agri_to_forest	1.99734	2	646222	4.44484e+06	1	3	1	4
6223-4802	6202-4821	Agri_to_forest	1.81311	2	646223	4.4448e+06	1	4	1	2
6227-4682	6206-4701	Agri_to_forest	2.22008	2	646228	4.44468e+06	1	5	1	3
6234-4482	6215-4461	Agri_to_forest	1.87338	2	646234	4.44448e+06	1	3	1	4
6235-4442	6215-4461	Agri_to_forest	2.45618	2	646236	4.44444e+06	1	2	1	4
6235-4462	6215-4461	Agri_to_forest	2.44635	2	646235	4.44446e+06	1	3	1	5
6238-4362	6219-4341	Agri_to_forest	2.4834	2	646238	4.44436e+06	1	3	1	4
6239-4322	6219-4341	Agri_to_forest	2.54128	2	646240	4.44432e+06	1	1	1	1
6294-5064	6314-5065	Agri_to_forest	2.1669	2	646295	4.44506e+06	1	3	1	3
6295-5044	6314-5065	Agri_to_forest	2.3079	2	646295	4.44504e+06	1	4	1	3
6297-4964	6318-4945	Agri_to_forest	2.30844	2	646298	4.44496e+06	1	5	1	4
6298-4944	6318-4945	Agri_to_forest	2.32205	2	646299	4.44494e+06	1	6	1	5
6299-4924	6318-4945	Agri_to_forest	1.92314	2	646299	4.44492e+06	1	2	1	4
6302-4824	6322-4825	Agri_to_forest	1.80679	2	646303	4.44482e+06	1	6	1	5
6302-4844	6322-4825	Agri_to_forest	2.14848	2	646302	4.44484e+06	1	4	1	4
6303-4804	6322-4825	Agri_to_forest	1.50393	2	646303	4.4448e+06	1	2	1	4
6311-4565	6330-4585	Agri_to_forest	1.77815	2	646312	4.44457e+06	1	2	1	2
6314-5065	6314-5065	Agri_to_forest	2.22027	2	646315	4.44507e+06	1	3	1	3
6315-4445	6334-4465	Agri_to_forest	1.73183	2	646316	4.44445e+06	1	2	1	2
6318-4945	6318-4945	Agri_to_forest	1.07773	2	646319	4.44495e+06	1	5	1	4
6319-4925	6318-4945	Agri_to_forest	1.54469	2	646319	4.44493e+06	1	3	1	3
6322-4245	6343-4226	Agri_to_forest	1.57519	2	646322	4.44425e+06	1	2	1	2
6322-4825	6322-4825	Agri_to_forest	1.71206	2	646323	4.44483e+06	1	3	1	3
6322-4845	6322-4825	Agri_to_forest	1.7214	2	646322	4.44485e+06	1	3	1	4
6323-4805	6322-4825	Agri_to_forest	0.716838	2	646323	4.44481e+06	1	4	1	3
6326-4705	6326-4705	Agri_to_forest	1.77532	2	646327	4.44471e+06	1	1	1	2
6326-4725	6326-4705	Agri_to_forest	1.84342	2	646326	4.44473e+06	1	2	1	3
6330-4585	6330-4585	Agri_to_forest	1.73933	2	646331	4.44459e+06	1	2	1	3
6331-4565	6330-4585	Agri_to_forest	2.09548	2	646332	4.44457e+06	1	2	1	3
6333-5086	6314-5065	Agri_to_forest	2.19648	2	646334	4.44509e+06	1	3	1	3
6334-4485	6334-4465	Agri_to_forest	2.23842	2	646334	4.44449e+06	1	2	1	1
6334-5066	6314-5065	Agri_to_forest	2.24832	2	646335	4.44507e+06	1	2	1	3
6335-4445	6334-4465	Agri_to_forest	2.23404	2	646336	4.44445e+06	1	2	1	2
6335-5046	6314-5065	Agri_to_forest	1.86735	2	646335	4.44505e+06	1	2	1	3
6337-4966	6318-4945	Agri_to_forest	-0.187087	2	646338	4.44497e+06	1	3	1	3
6338-4365	6339-4345	Agri_to_forest	2.27193	2	646338	4.44437e+06	1	2	1	2
6338-4946	6318-4945	Agri_to_forest	1.89465	2	646339	4.44495e+06	1	3	1	3
6339-4325	6339-4345	Agri_to_forest	1.05154	2	646340	4.44433e+06	1	2	1	2
6339-4345	6339-4345	Agri_to_forest	2.31463	2	646339	4.44435e+06	1	3	1	2
6339-4926	6318-4945	Agri_to_forest	1.90053	2	646339	4.44493e+06	1	3	1	3
6342-4826	6322-4825	Agri_to_forest	1.97044	2	646343	4.44483e+06	1	3	1	3
6342-4846	6322-4825	Agri_to_forest	1.7783	2	646342	4.44485e+06	1	2	1	3
6343-4806	6322-4825	Agri_to_forest	1.99804	2	646343	4.44481e+06	1	3	1	1
6346-4726	6326-4705	Agri_to_forest	2.10588	2	646346	4.44473e+06	1	1	1	2
6350-4586	6330-4585	Agri_to_forest	2.15546	2	646351	4.44459e+06	1	3	1	2
6350-4606	6330-4585	Agri_to_forest	2.07015	2	646350	4.44461e+06	1	3	1	1
6351-4566	6330-4585	Agri_to_forest	1.92531	2	646352	4.44457e+06	1	2	1	2
6354-4466	6334-4465	Agri_to_forest	2.28903	2	646355	4.44447e+06	1	3	1	3
6471-3970	6471-3990	Agri_to_forest	2.32936	2	646472	4.44397e+06	1	2	1	2
6550-4593	6570-4593	Agri_to_forest	2.89081	2	646551	4.44459e+06	1	2	1	2
6550-4613	6570-4593	Agri_to_forest	1.48202	2	646550	4.44461e+06	1	3	1	2
6570-4593	6570-4593	Agri_to_forest	2.32404	2	646571	4.44459e+06	1	2	1	2
6570-4613	6570-4593	Agri_to_forest	2.24665	2	646570	4.44461e+06	1	3	1	2
6571-4573	6570-4593	Agri_to_forest	2.28601	2	646571	4.44457e+06	1	2	1	2
6590-4594	6570-4593	Agri_to_forest	2.51276	2	646591	4.44459e+06	1	3	1	3
6590-4614	6570-4593	Agri_to_forest	2.36261	2	646590	4.44461e+06	1	3	1	2
6674-4477	6694-4478	Agri_to_forest	2.4346	2	646675	4.44448e+06	1	2	1	1
6674-4497	6694-4478	Agri_to_forest	2.41729	2	646674	4.4445e+06	1	2	1	2
6694-4478	6694-4478	Agri_to_forest	2.51673	2	646695	4.44448e+06	1	2	1	2
6694-4498	6694-4478	Agri_to_forest	2.46073	2	646694	4.4445e+06	1	3	1	3
6710-4598	6690-4598	Agri_to_forest	2.52949	2	646711	4.4446e+06	1	1	1	2
6793-4501	6814-4482	Agri_to_forest	2.68228	2	646794	4.4445e+06	1	2	1	2
6814-4482	6814-4482	Agri_to_forest	2.64726	2	646815	4.44448e+06	1	2	1	3
6834-4482	6814-4482	Agri_to_forest	2.59907	2	646835	4.44448e+06	1	2	1	2
7204-6556	7224-6536	Agri_to_forest	1.79148	2	647204	4.44656e+06	1	2	1	1
7205-6516	7224-6536	Agri_to_forest	1.99691	2	647206	4.44652e+06	1	1	1	2
7217-6156	7237-6177	Agri_to_forest	1.84217	2	647218	4.44616e+06	1	2	0	NA
7217-6176	7237-6177	Agri_to_forest	1.73054	2	647217	4.44618e+06	1	6	0	NA
7224-6536	7224-6536	Agri_to_forest	1.8795	2	647225	4.44654e+06	1	1	1	1
7225-6517	7224-6536	Agri_to_forest	1.98087	2	647226	4446517	1	1	1	1
7237-6157	7237-6177	Agri_to_forest	1.76298	2	647238	4.44616e+06	1	2	0	NA
7237-6177	7237-6177	Agri_to_forest	1.61836	2	647237	4.44618e+06	1	4	0	NA
7245-6517	7224-6536	Agri_to_forest	2.31401	2	647246	4.44652e+06	1	2	1	2
7257-6157	7237-6177	Agri_to_forest	2.62314	2	647258	4.44616e+06	1	5	1	1
7337-6160	7357-6181	Agri_to_forest	2.64225	2	647338	4.44616e+06	1	2	1	1
7337-6180	7357-6181	Agri_to_forest	2.62797	2	647337	4.44618e+06	1	2	0	NA
7345-5920	7365-5941	Agri_to_forest	1.95847	2	647346	4.44592e+06	1	2	1	2
7357-6181	7357-6181	Agri_to_forest	2.62854	2	647357	4.44618e+06	1	2	1	2
7364-5961	7365-5941	Agri_to_forest	2.73035	2	647365	4.44596e+06	1	3	1	1
7372-6321	7353-6301	Agri_to_forest	2.87618	2	647372	4.44632e+06	1	1	1	2
7373-6301	7353-6301	Agri_to_forest	1.39076	2	647373	4.4463e+06	1	1	1	2
7381-6042	7361-6061	Agri_to_forest	2.72195	2	647382	4.44604e+06	1	1	1	1
7381-6062	7361-6061	Agri_to_forest	2.88715	2	647381	4.44606e+06	1	1	1	2
7460-6084	7481-6065	Agri_to_forest	2.8574	2	647460	4.44608e+06	1	2	1	1
7461-6044	7481-6065	Agri_to_forest	2.40799	2	647462	4.44604e+06	1	2	1	1
7461-6064	7481-6065	Agri_to_forest	2.38176	2	647461	4.44606e+06	1	2	1	2
7472-6305	7472-6305	Agri_to_forest	2.68559	2	647473	4.44631e+06	1	1	1	2
7480-6085	7481-6065	Agri_to_forest	2.10796	2	647480	4.44609e+06	1	2	1	2
7481-6045	7481-6065	Agri_to_forest	2.84249	2	647482	4.44605e+06	1	2	1	2
7481-6065	7481-6065	Agri_to_forest	2.23895	2	647481	4.44607e+06	1	2	1	2
7500-6086	7481-6065	Agri_to_forest	1.47625	2	647500	4.44609e+06	1	2	1	2
7501-6046	7481-6065	Agri_to_forest	2.16394	2	647502	4.44605e+06	1	3	1	2
7501-6066	7481-6065	Agri_to_forest	2.82725	2	647501	4.44607e+06	1	2	1	4
7504-5966	7485-5945	Agri_to_forest	2.05896	2	647504	4.44597e+06	1	2	0	NA
7585-5929	7605-5949	Agri_to_forest	2.89143	2	647586	4.44593e+06	1	2	1	2
7601-6049	7601-6069	Agri_to_forest	2.17817	2	647602	4.44605e+06	1	2	1	2
7605-5949	7605-5949	Agri_to_forest	2.25003	2	647605	4.44595e+06	1	2	1	1
7823-7177	7804-7156	Agri_to_forest	3.075	2	647823	4.44718e+06	1	4	0	NA
7824-7157	7804-7156	Agri_to_forest	2.86263	2	647824	4.44716e+06	1	4	0	NA
7903-7180	7924-7161	Agri_to_forest	2.38725	2	647903	4.44718e+06	1	1	0	NA
7904-7160	7924-7161	Agri_to_forest	3.01753	2	647904	4.44716e+06	1	2	0	NA
7924-7141	7924-7161	Agri_to_forest	3.02697	2	647925	4.44714e+06	1	2	0	NA
7931-7521	7911-7520	Agri_to_forest	2.2938	2	647932	4.44752e+06	1	4	1	2
7931-7541	7911-7520	Agri_to_forest	3.11234	2	647931	4.44754e+06	1	3	1	2
7932-7501	7911-7520	Agri_to_forest	3.11605	2	647932	4.4475e+06	1	4	1	2
7944-7141	7924-7161	Agri_to_forest	2.08325	2	647945	4.44714e+06	1	2	0	NA
8019-7284	8039-7285	Agri_to_forest	2.96187	2	648020	4.44728e+06	1	4	0	NA
8019-7304	8039-7285	Agri_to_forest	2.68704	2	648019	4.4473e+06	1	4	0	NA
8020-7264	8039-7285	Agri_to_forest	3.00263	2	648021	4.44726e+06	1	4	0	NA
8036-7384	8035-7404	Agri_to_forest	2.9579	2	648036	4.44738e+06	1	3	1	3
8040-7265	8039-7285	Agri_to_forest	3.00625	2	648041	4.44727e+06	1	3	0	NA
8056-7385	8035-7404	Agri_to_forest	2.19229	2	648056	4.44739e+06	1	3	1	2
8059-7305	8039-7285	Agri_to_forest	1.94675	2	648059	4.44731e+06	1	3	0	NA
8135-7428	8155-7408	Agri_to_forest	2.3667	2	648135	4.44743e+06	1	2	1	2
8387-7056	8407-7057	Agri_to_forest	2.23732	2	648388	4.44706e+06	1	2	1	2
8407-7077	8407-7057	Agri_to_forest	2.30266	2	648407	4.44708e+06	1	3	1	1
8408-7037	8407-7057	Agri_to_forest	2.24393	2	648408	4.44704e+06	1	3	1	3
8411-6937	8411-6937	Agri_to_forest	2.06677	2	648412	4.44694e+06	1	2	1	2
8412-6917	8411-6937	Agri_to_forest	2.02395	2	648413	4.44692e+06	1	2	1	3
8427-7058	8407-7057	Agri_to_forest	2.30871	2	648428	4.44706e+06	1	2	1	1
8428-7038	8407-7057	Agri_to_forest	2.27992	2	648428	4.44704e+06	1	2	1	2
8431-6938	8411-6937	Agri_to_forest	2.12613	2	648432	4.44694e+06	1	1	1	2
8431-6958	8411-6937	Agri_to_forest	2.15815	2	648431	4.44696e+06	1	2	1	1
8432-6918	8411-6937	Agri_to_forest	2.08607	2	648433	4.44692e+06	1	2	1	2
8435-6838	8415-6817	Agri_to_forest	1.84991	2	648435	4.44684e+06	1	2	1	2
8502-7200	8523-7181	Agri_to_forest	2.54932	2	648503	4.4472e+06	1	3	1	2
8507-7060	8527-7061	Agri_to_forest	2.42455	2	648508	4.44706e+06	1	4	1	1
8507-7080	8527-7061	Agri_to_forest	2.4434	2	648507	4.44708e+06	1	3	1	2
8508-7040	8527-7061	Agri_to_forest	2.40591	2	648508	4.44704e+06	1	2	1	4
8511-6940	8531-6941	Agri_to_forest	2.29511	2	648512	4.44694e+06	1	2	1	2
8511-6960	8531-6941	Agri_to_forest	2.32292	2	648511	4.44696e+06	1	2	1	2
8512-6920	8531-6941	Agri_to_forest	2.26349	2	648513	4.44692e+06	1	3	1	1
8522-7201	8523-7181	Agri_to_forest	2.56747	2	648523	4.4472e+06	1	2	1	2
8527-7061	8527-7061	Agri_to_forest	2.45085	2	648528	4.44706e+06	1	3	1	5
8527-7081	8527-7061	Agri_to_forest	2.46783	2	648527	4.44708e+06	1	3	1	2
8528-7041	8527-7061	Agri_to_forest	2.43332	2	648528	4.44704e+06	1	5	1	4
8531-6961	8531-6941	Agri_to_forest	2.3533	2	648531	4.44696e+06	1	2	1	3
8542-7202	8523-7181	Agri_to_forest	2.58535	2	648543	4.4472e+06	1	3	1	2
8543-7182	8523-7181	Agri_to_forest	2.57135	2	648544	4.44718e+06	1	3	1	3
8544-7162	8523-7181	Agri_to_forest	2.55599	2	648544	4.44716e+06	1	4	1	2
8547-7062	8527-7061	Agri_to_forest	2.47564	2	648548	4.44706e+06	1	3	1	3
8547-7082	8527-7061	Agri_to_forest	2.49156	2	648547	4.44708e+06	1	3	1	3
8548-7042	8527-7061	Agri_to_forest	2.45939	2	648548	4.44704e+06	1	4	1	4
8551-6962	8531-6941	Agri_to_forest	2.38008	2	648551	4.44696e+06	1	2	1	2
8552-6922	8531-6941	Agri_to_forest	2.33232	2	648552	4.44692e+06	1	1	1	3
8626-7084	8647-7065	Agri_to_forest	2.57651	2	648627	4.44708e+06	1	4	1	2
8628-7044	8647-7065	Agri_to_forest	2.54777	2	648628	4.44704e+06	1	4	1	2
8631-6945	8651-6945	Agri_to_forest	2.46663	2	648632	4446945	1	3	1	3
8632-6925	8651-6945	Agri_to_forest	2.45143	2	648632	4.44693e+06	1	2	1	1
8646-7085	8647-7065	Agri_to_forest	2.59542	2	648647	4.44709e+06	1	3	1	2
8648-7045	8647-7065	Agri_to_forest	2.56562	2	648648	4.44705e+06	1	2	1	3
8666-7086	8647-7065	Agri_to_forest	2.6123	2	648667	4.44709e+06	1	2	1	3
8667-7066	8647-7065	Agri_to_forest	2.59773	2	648668	4.44707e+06	1	3	1	3
8668-7046	8647-7065	Agri_to_forest	2.5833	2	648668	4.44705e+06	1	4	1	3
6314-4465	6334-4465	Agri_to_forest	2.31266	3	646315	4.44447e+06	1	2	1	2
6314-4485	6334-4465	Agri_to_forest	2.26884	3	646314	4.44449e+06	1	2	1	2
6343-4226	6343-4226	Agri_to_forest	2.43921	3	646343	4.44423e+06	1	2	1	1
7365-5921	7365-5941	Agri_to_forest	2.85907	3	647366	4.44592e+06	1	2	1	1
7624-5970	7605-5949	Agri_to_forest	2.83033	3	647624	4.44597e+06	1	2	1	2
7904-7140	7924-7161	Agri_to_forest	3.00233	3	647905	4.44714e+06	1	2	1	2
7924-7161	7924-7161	Agri_to_forest	2.74071	3	647924	4.44716e+06	1	2	1	2
8039-7285	8039-7285	Agri_to_forest	2.70282	3	648040	4447285	1	5	1	2
6807-4101	6826-4122	Other	1.78569	NA	646808	4.4441e+06	0	NA	0	NA
7257-6177	7237-6177	Other	2.01695	NA	647257	4.44618e+06	0	NA	0	NA
7522-5446	7501-5465	Other	2.34149	NA	647522	4.44545e+06	0	NA	0	NA
8015-7424	8035-7404	Other	2.74313	NA	648015	4.44742e+06	0	NA	0	NA
8035-7424	8035-7404	Other	2.68899	NA	648035	4.44742e+06	0	NA	0	NA
8055-7405	8035-7404	Other	2.23593	NA	648056	4.44741e+06	0	NA	0	NA
8497-5019	8477-5018	Other	3.01386	NA	648497	4.44502e+06	0	NA	0	NA
6102-3637	6123-3618	Other	1.84991	1	646103	4.44364e+06	1	2	0	NA
6590-4014	6591-3994	Other	2.48552	1	646590	4.44401e+06	1	4	0	NA
6610-4015	6591-3994	Other	2.52033	1	646610	4.44402e+06	1	4	0	NA
7196-6776	7216-6776	Other	1.69784	1	647197	4.44678e+06	1	2	0	NA
8055-7425	8035-7404	Other	2.27559	1	648055	4.44743e+06	1	2	0	NA
6078-4357	6099-4337	Other	1.65437	2	646079	4.44436e+06	1	1	1	3
7361-6041	7361-6061	Always_developed	2.8869	NA	647362	4.44604e+06	0	NA	0	NA
7473-5705	7493-5705	Always_developed	2.31059	NA	647473	4.44571e+06	0	NA	0	NA
7496-5605	7497-5585	Always_developed	2.34631	NA	647497	4.44561e+06	0	NA	0	NA
7620-5490	7621-5470	Always_developed	2.72974	NA	647621	4.44549e+06	0	NA	0	NA
7864-5378	7865-5358	Always_developed	2.50614	NA	647865	4.44538e+06	0	NA	0	NA
7885-5358	7865-5358	Always_developed	2.79043	NA	647885	4.44536e+06	0	NA	0	NA
8008-5263	7989-5242	Always_developed	2.65469	NA	648009	4.44526e+06	0	NA	0	NA
8089-5225	8109-5246	Always_developed	2.76174	NA	648090	4.44523e+06	0	NA	0	NA
8147-7068	8167-7049	Always_developed	0.703291	NA	648147	4.44707e+06	0	NA	0	NA
8188-7029	8167-7049	Always_developed	0.593286	NA	648189	4.44703e+06	0	NA	0	NA
8332-5154	8353-5134	Always_developed	2.91929	NA	648333	4.44515e+06	0	NA	0	NA
8353-5134	8353-5134	Always_developed	2.93262	NA	648353	4.44513e+06	0	NA	0	NA
8373-5115	8353-5134	Always_developed	2.94563	NA	648374	4.44512e+06	0	NA	0	NA
8477-5018	8477-5018	Always_developed	3.00619	NA	648477	4.44502e+06	0	NA	0	NA
8581-4902	8601-4903	Always_developed	3.06373	NA	648581	4.4449e+06	0	NA	0	NA
8601-4883	8601-4903	Always_developed	3.07381	NA	648602	4.44488e+06	0	NA	0	NA
7128-5833	7129-5813	Always_developed	1.4442	1	647129	4.44583e+06	1	2	0	NA
7149-5814	7129-5813	Always_developed	1.74476	1	647149	4.44581e+06	1	3	0	NA
7360-6081	7361-6061	Always_developed	2.91483	1	647360	4.44608e+06	1	2	0	NA
7361-6061	7361-6061	Always_developed	2.71651	1	647361	4.44606e+06	1	2	0	NA
7384-5962	7365-5941	Always_developed	2.77651	1	647385	4.44596e+06	1	2	0	NA
7472-5725	7493-5705	Always_developed	2.93993	1	647473	4.44573e+06	1	2	0	NA
7518-5566	7497-5585	Always_developed	2.34221	1	647518	4.44557e+06	1	1	0	NA
8063-7185	8043-7165	Always_developed	0.507856	1	648063	4.44719e+06	1	1	0	NA
7385-5942	7365-5941	Always_developed	2.7894	2	647385	4.44594e+06	1	1	0	NA
7385-5922	7365-5941	Always_developed	2.80199	3	647386	4.44592e+06	0	NA	1	1
5874-3870	5875-3850	Always_forest	1.55084	NA	645875	4443870	0	NA	0	NA
5894-3870	5875-3850	Always_forest	1.7286	NA	645895	4.44387e+06	0	NA	0	NA
5895-3850	5875-3850	Always_forest	1.79302	NA	645896	4.44385e+06	0	NA	0	NA
5970-3993	5991-3974	Always_forest	1.88406	NA	645971	4.44399e+06	0	NA	0	NA
5972-3953	5991-3974	Always_forest	1.96858	NA	645972	4.44395e+06	0	NA	0	NA
5974-3873	5995-3854	Always_forest	2.09985	NA	645975	4.44387e+06	0	NA	0	NA
5975-3853	5995-3854	Always_forest	2.1262	NA	645976	4.44385e+06	0	NA	0	NA
5979-3733	5999-3734	Always_forest	2.2668	NA	645980	4.44373e+06	0	NA	0	NA
5979-3753	5999-3734	Always_forest	2.24741	NA	645979	4.44375e+06	0	NA	0	NA
5980-3713	5999-3734	Always_forest	2.28569	NA	645980	4.44371e+06	0	NA	0	NA
5991-3974	5991-3974	Always_forest	2.01305	NA	645992	4443974	0	NA	0	NA
5992-3954	5991-3974	Always_forest	2.04638	NA	645992	4.44395e+06	0	NA	0	NA
5994-3874	5995-3854	Always_forest	2.15933	NA	645995	4.44387e+06	0	NA	0	NA
5996-3834	5995-3854	Always_forest	2.20588	NA	645996	4.44383e+06	0	NA	0	NA
5998-3754	5999-3734	Always_forest	2.2899	NA	645999	4.44375e+06	0	NA	0	NA
5999-3734	5999-3734	Always_forest	2.3078	NA	646000	4.44373e+06	0	NA	0	NA
6000-3714	5999-3734	Always_forest	2.32488	NA	646000	4.44371e+06	0	NA	0	NA
6010-3994	5991-3974	Always_forest	2.05304	NA	646011	4.44399e+06	0	NA	0	NA
6014-3874	5995-3854	Always_forest	2.21077	NA	646015	4.44387e+06	0	NA	0	NA
6016-3834	5995-3854	Always_forest	2.25149	NA	646016	4.44383e+06	0	NA	0	NA
6018-3754	5999-3734	Always_forest	2.3285	NA	646019	4.44375e+06	0	NA	0	NA
6019-3734	5999-3734	Always_forest	2.34526	NA	646020	4.44373e+06	0	NA	0	NA
6020-3714	5999-3734	Always_forest	2.36084	NA	646020	4.44371e+06	0	NA	0	NA
6091-3977	6111-3978	Always_forest	1.63417	NA	646091	4.44398e+06	0	NA	0	NA
6095-3857	6115-3858	Always_forest	1.63749	NA	646096	4.44386e+06	0	NA	0	NA
6096-3837	6115-3858	Always_forest	2.00864	NA	646096	4.44384e+06	0	NA	0	NA
6098-3757	6119-3738	Always_forest	1.95477	NA	646099	4.44376e+06	0	NA	0	NA
6112-3958	6111-3978	Always_forest	1.84311	NA	646112	4.44396e+06	0	NA	0	NA
6114-3878	6115-3858	Always_forest	2.31509	NA	646115	4.44388e+06	0	NA	0	NA
6115-3858	6115-3858	Always_forest	1.81151	NA	646116	4.44386e+06	0	NA	0	NA
6116-3838	6115-3858	Always_forest	1.15685	NA	646116	4.44384e+06	0	NA	0	NA
6118-3758	6119-3738	Always_forest	-0.229148	NA	646119	4.44376e+06	0	NA	0	NA
6119-3738	6119-3738	Always_forest	1.91339	NA	646120	4.44374e+06	0	NA	0	NA
6134-3878	6115-3858	Always_forest	2.37446	NA	646135	4.44388e+06	0	NA	0	NA
6139-3738	6119-3738	Always_forest	2.13175	NA	646140	4.44374e+06	0	NA	0	NA
6140-3718	6119-3738	Always_forest	2.03842	NA	646140	4.44372e+06	0	NA	0	NA
6214-3881	6235-3862	Always_forest	2.03338	NA	646215	4.44388e+06	0	NA	0	NA
6216-3841	6235-3862	Always_forest	2.22204	NA	646216	4.44384e+06	0	NA	0	NA
6218-3761	6239-3742	Always_forest	1.12872	NA	646219	4.44376e+06	0	NA	0	NA
6219-3741	6239-3742	Always_forest	2.07555	NA	646220	4.44374e+06	0	NA	0	NA
6220-3721	6239-3742	Always_forest	1.93485	NA	646220	4.44372e+06	0	NA	0	NA
6234-3882	6235-3862	Always_forest	2.42753	NA	646235	4.44388e+06	0	NA	0	NA
6238-3762	6239-3742	Always_forest	2.48824	NA	646239	4.44376e+06	0	NA	0	NA
6239-3742	6239-3742	Always_forest	2.49435	NA	646240	4.44374e+06	0	NA	0	NA
6254-3882	6235-3862	Always_forest	2.6411	NA	646255	4.44388e+06	0	NA	0	NA
6255-3862	6235-3862	Always_forest	2.64874	NA	646255	4.44386e+06	0	NA	0	NA
6256-3842	6235-3862	Always_forest	2.58417	NA	646256	4.44384e+06	0	NA	0	NA
6259-3743	6239-3742	Always_forest	2.54063	NA	646259	4.44374e+06	0	NA	0	NA
6260-3723	6239-3742	Always_forest	2.56221	NA	646260	4.44372e+06	0	NA	0	NA
6297-5565	6298-5545	Always_forest	2.26302	NA	646298	4.44557e+06	0	NA	0	NA
6317-5565	6298-5545	Always_forest	1.85382	NA	646318	4.44557e+06	0	NA	0	NA
6318-5525	6298-5545	Always_forest	1.34928	NA	646319	4.44553e+06	0	NA	0	NA
6318-5545	6298-5545	Always_forest	1.06183	NA	646318	4.44555e+06	0	NA	0	NA
6336-3845	6355-3866	Always_forest	1.8936	NA	646336	4.44385e+06	0	NA	0	NA
6338-3765	6359-3746	Always_forest	2.29208	NA	646339	4.44377e+06	0	NA	0	NA
6339-3745	6359-3746	Always_forest	1.34498	NA	646339	4.44375e+06	0	NA	0	NA
6342-3645	6363-3626	Always_forest	1.70209	NA	646343	4.44365e+06	0	NA	0	NA
6343-3625	6363-3626	Always_forest	1.74162	NA	646344	4.44363e+06	0	NA	0	NA
6358-3766	6359-3746	Always_forest	1.96661	NA	646359	4.44377e+06	0	NA	0	NA
6359-3746	6359-3746	Always_forest	-0.107905	NA	646359	4.44375e+06	0	NA	0	NA
6359-4326	6339-4345	Always_forest	2.28194	NA	646360	4.44433e+06	0	NA	0	NA
6359-4346	6339-4345	Always_forest	1.97155	NA	646359	4.44435e+06	0	NA	0	NA
6360-3726	6359-3746	Always_forest	1.99242	NA	646360	4.44373e+06	0	NA	0	NA
6362-3646	6363-3626	Always_forest	1.89131	NA	646363	4.44365e+06	0	NA	0	NA
6362-4246	6343-4226	Always_forest	2.32966	NA	646362	4.44425e+06	0	NA	0	NA
6363-3626	6363-3626	Always_forest	2.31283	NA	646364	4.44363e+06	0	NA	0	NA
6363-4226	6343-4226	Always_forest	1.97868	NA	646363	4.44423e+06	0	NA	0	NA
6378-3767	6359-3746	Always_forest	2.07357	NA	646379	4.44377e+06	0	NA	0	NA
6379-3747	6359-3746	Always_forest	2.27483	NA	646379	4.44375e+06	0	NA	0	NA
6380-3727	6359-3746	Always_forest	2.08404	NA	646380	4.44373e+06	0	NA	0	NA
6382-3647	6363-3626	Always_forest	2.16453	NA	646383	4.44365e+06	0	NA	0	NA
6383-3627	6363-3626	Always_forest	2.29164	NA	646383	4.44363e+06	0	NA	0	NA
6384-3607	6363-3626	Always_forest	2.3275	NA	646384	4.44361e+06	0	NA	0	NA
6389-5788	6409-5788	Always_forest	2.30518	NA	646390	4.44579e+06	0	NA	0	NA
6390-5768	6409-5788	Always_forest	1.97978	NA	646391	4.44577e+06	0	NA	0	NA
6393-5688	6414-5669	Always_forest	2.04914	NA	646393	4.44569e+06	0	NA	0	NA
6394-5668	6414-5669	Always_forest	1.4603	NA	646394	4.44567e+06	0	NA	0	NA
6397-5568	6418-5549	Always_forest	2.32799	NA	646397	4.44557e+06	0	NA	0	NA
6398-5528	6418-5549	Always_forest	2.33459	NA	646399	4.44553e+06	0	NA	0	NA
6398-5548	6418-5549	Always_forest	0.421604	NA	646398	4.44555e+06	0	NA	0	NA
6409-5208	6430-5189	Always_forest	2.47926	NA	646410	4.44521e+06	0	NA	0	NA
6409-5788	6409-5788	Always_forest	2.25566	NA	646410	4.44579e+06	0	NA	0	NA
6409-5808	6409-5788	Always_forest	2.03775	NA	646409	4.44581e+06	0	NA	0	NA
6410-5188	6430-5189	Always_forest	2.3786	NA	646410	4.44519e+06	0	NA	0	NA
6410-5768	6409-5788	Always_forest	1.96918	NA	646411	4.44577e+06	0	NA	0	NA
6411-5168	6430-5189	Always_forest	2.30419	NA	646411	4.44517e+06	0	NA	0	NA
6413-5088	6434-5069	Always_forest	2.34298	NA	646414	4.44509e+06	0	NA	0	NA
6413-5689	6414-5669	Always_forest	1.89537	NA	646413	4.44569e+06	0	NA	0	NA
6414-5068	6434-5069	Always_forest	2.10921	NA	646414	4.44507e+06	0	NA	0	NA
6414-5649	6414-5669	Always_forest	1.98448	NA	646415	4.44565e+06	0	NA	0	NA
6414-5669	6414-5669	Always_forest	2.04887	NA	646414	4.44567e+06	0	NA	0	NA
6415-5048	6434-5069	Always_forest	1.61469	NA	646415	4.44505e+06	0	NA	0	NA
6417-4968	6438-4949	Always_forest	0.994317	NA	646418	4.44497e+06	0	NA	0	NA
6417-5569	6418-5549	Always_forest	1.40552	NA	646417	4.44557e+06	0	NA	0	NA
6418-4948	6438-4949	Always_forest	1.79421	NA	646419	4.44495e+06	0	NA	0	NA
6418-5529	6418-5549	Always_forest	1.91355	NA	646419	4.44553e+06	0	NA	0	NA
6418-5549	6418-5549	Always_forest	2.00758	NA	646418	4.44555e+06	0	NA	0	NA
6421-4848	6442-4829	Always_forest	2.28605	NA	646422	4.44485e+06	0	NA	0	NA
6429-5209	6430-5189	Always_forest	2.13871	NA	646430	4.44521e+06	0	NA	0	NA
6429-5789	6409-5788	Always_forest	2.1233	NA	646430	4.44579e+06	0	NA	0	NA
6430-4589	6450-4589	Always_forest	1.03543	NA	646431	4.44459e+06	0	NA	0	NA
6430-4609	6450-4589	Always_forest	-1.1549	NA	646430	4.44461e+06	0	NA	0	NA
6430-5189	6430-5189	Always_forest	2.20104	NA	646430	4.44519e+06	0	NA	0	NA
6430-5769	6409-5788	Always_forest	2.19493	NA	646431	4.44577e+06	0	NA	0	NA
6431-5169	6430-5189	Always_forest	2.21495	NA	646431	4.44517e+06	0	NA	0	NA
6433-5089	6434-5069	Always_forest	1.80611	NA	646434	4.44509e+06	0	NA	0	NA
6433-5689	6414-5669	Always_forest	1.75197	NA	646433	4.44569e+06	0	NA	0	NA
6434-4489	6454-4469	Always_forest	2.21793	NA	646434	4.44449e+06	0	NA	0	NA
6434-5069	6434-5069	Always_forest	1.85321	NA	646434	4.44507e+06	0	NA	0	NA
6434-5649	6414-5669	Always_forest	2.23366	NA	646435	4.44565e+06	0	NA	0	NA
6434-5669	6414-5669	Always_forest	1.8844	NA	646434	4.44567e+06	0	NA	0	NA
6435-4449	6454-4469	Always_forest	1.88779	NA	646436	4.44445e+06	0	NA	0	NA
6435-5049	6434-5069	Always_forest	2.23676	NA	646435	4.44505e+06	0	NA	0	NA
6437-4969	6438-4949	Always_forest	1.88485	NA	646438	4.44497e+06	0	NA	0	NA
6437-5569	6418-5549	Always_forest	2.2394	NA	646437	4.44557e+06	0	NA	0	NA
6438-4349	6458-4350	Always_forest	2.25079	NA	646439	4.44435e+06	0	NA	0	NA
6438-4369	6458-4350	Always_forest	1.95598	NA	646438	4.44437e+06	0	NA	0	NA
6438-5529	6418-5549	Always_forest	2.02857	NA	646439	4.44553e+06	0	NA	0	NA
6438-5549	6418-5549	Always_forest	1.98932	NA	646438	4.44555e+06	0	NA	0	NA
6439-4329	6458-4350	Always_forest	2.25319	NA	646440	4.44433e+06	0	NA	0	NA
6441-4849	6442-4829	Always_forest	2.16776	NA	646442	4.44485e+06	0	NA	0	NA
6442-4249	6463-4230	Always_forest	2.19601	NA	646442	4.44425e+06	0	NA	0	NA
6442-4829	6442-4829	Always_forest	2.18253	NA	646443	4.44483e+06	0	NA	0	NA
6443-4209	6463-4230	Always_forest	2.2392	NA	646444	4.44421e+06	0	NA	0	NA
6443-4229	6463-4230	Always_forest	1.44232	NA	646443	4.44423e+06	0	NA	0	NA
6446-4129	6467-4110	Always_forest	2.62814	NA	646446	4.44413e+06	0	NA	0	NA
6447-4109	6467-4110	Always_forest	2.38283	NA	646447	4.44411e+06	0	NA	0	NA
6449-5210	6430-5189	Always_forest	2.63667	NA	646450	4.44521e+06	0	NA	0	NA
6450-4589	6450-4589	Always_forest	2.63999	NA	646451	4.44459e+06	0	NA	0	NA
6450-4609	6450-4589	Always_forest	2.63644	NA	646450	4.44461e+06	0	NA	0	NA
6451-4569	6450-4589	Always_forest	2.64697	NA	646451	4.44457e+06	0	NA	0	NA
6451-5170	6430-5189	Always_forest	2.10738	NA	646451	4.44517e+06	0	NA	0	NA
6453-5090	6434-5069	Always_forest	2.15806	NA	646454	4.44509e+06	0	NA	0	NA
6454-4469	6454-4469	Always_forest	2.64915	NA	646455	4.44447e+06	0	NA	0	NA
6454-4489	6454-4469	Always_forest	2.6481	NA	646454	4.44449e+06	0	NA	0	NA
6454-5070	6434-5069	Always_forest	2.05503	NA	646454	4.44507e+06	0	NA	0	NA
6455-5050	6434-5069	Always_forest	1.91735	NA	646455	4.44505e+06	0	NA	0	NA
6457-4970	6438-4949	Always_forest	2.74187	NA	646458	4.44497e+06	0	NA	0	NA
6458-4350	6458-4350	Always_forest	2.65512	NA	646459	4.44435e+06	0	NA	0	NA
6458-4950	6438-4949	Always_forest	1.93232	NA	646459	4.44495e+06	0	NA	0	NA
6461-4850	6442-4829	Always_forest	2.68325	NA	646462	4.44485e+06	0	NA	0	NA
6462-3649	6483-3630	Always_forest	2.66159	NA	646463	4.44365e+06	0	NA	0	NA
6462-4250	6463-4230	Always_forest	2.66129	NA	646462	4.44425e+06	0	NA	0	NA
6462-4830	6442-4829	Always_forest	2.26012	NA	646463	4.44483e+06	0	NA	0	NA
6463-3629	6483-3630	Always_forest	2.21603	NA	646463	4.44363e+06	0	NA	0	NA
6463-4210	6463-4230	Always_forest	2.64896	NA	646464	4.44421e+06	0	NA	0	NA
6463-4230	6463-4230	Always_forest	2.66773	NA	646463	4.44423e+06	0	NA	0	NA
6464-3609	6483-3630	Always_forest	2.54782	NA	646464	4.44361e+06	0	NA	0	NA
6466-4130	6467-4110	Always_forest	2.66961	NA	646466	4.44413e+06	0	NA	0	NA
6467-4090	6467-4110	Always_forest	2.67213	NA	646468	4.44409e+06	0	NA	0	NA
6470-4590	6450-4589	Always_forest	2.69175	NA	646471	4.44459e+06	0	NA	0	NA
6470-4610	6450-4589	Always_forest	2.29946	NA	646470	4.44461e+06	0	NA	0	NA
6471-4570	6450-4589	Always_forest	2.69716	NA	646471	4.44457e+06	0	NA	0	NA
6474-4470	6454-4469	Always_forest	2.83823	NA	646475	4.44447e+06	0	NA	0	NA
6474-4490	6454-4469	Always_forest	2.77734	NA	646474	4.44449e+06	0	NA	0	NA
6475-4450	6454-4469	Always_forest	2.8272	NA	646476	4.44445e+06	0	NA	0	NA
6479-4330	6458-4350	Always_forest	2.76934	NA	646480	4.44433e+06	0	NA	0	NA
6482-3650	6483-3630	Always_forest	2.54726	NA	646483	4.44365e+06	0	NA	0	NA
6482-4250	6463-4230	Always_forest	2.53782	NA	646482	4.44425e+06	0	NA	0	NA
6483-4210	6463-4230	Always_forest	2.84428	NA	646484	4.44421e+06	0	NA	0	NA
6486-4130	6467-4110	Always_forest	2.39143	NA	646486	4.44413e+06	0	NA	0	NA
6487-4090	6467-4110	Always_forest	2.02539	NA	646488	4.44409e+06	0	NA	0	NA
6487-4110	6467-4110	Always_forest	2.43404	NA	646487	4.44411e+06	0	NA	0	NA
6501-6032	6521-6032	Always_forest	1.72852	NA	646502	4.44603e+06	0	NA	0	NA
6501-6052	6521-6032	Always_forest	2.09216	NA	646501	4.44605e+06	0	NA	0	NA
6502-3651	6483-3630	Always_forest	2.00915	NA	646503	4.44365e+06	0	NA	0	NA
6502-6012	6521-6032	Always_forest	2.3468	NA	646502	4.44601e+06	0	NA	0	NA
6513-5672	6533-5673	Always_forest	2.72151	NA	646514	4.44567e+06	0	NA	0	NA
6513-5692	6533-5673	Always_forest	2.70712	NA	646513	4.44569e+06	0	NA	0	NA
6514-5652	6533-5673	Always_forest	0.612784	NA	646515	4.44565e+06	0	NA	0	NA
6517-5572	6538-5553	Always_forest	2.7356	NA	646517	4.44557e+06	0	NA	0	NA
6518-5532	6538-5553	Always_forest	1.74586	NA	646519	4.44553e+06	0	NA	0	NA
6518-5552	6538-5553	Always_forest	2.78892	NA	646518	4.44555e+06	0	NA	0	NA
6521-5452	6542-5433	Always_forest	1.91238	NA	646521	4.44545e+06	0	NA	0	NA
6521-6032	6521-6032	Always_forest	1.83664	NA	646522	4.44603e+06	0	NA	0	NA
6521-6052	6521-6032	Always_forest	2.81383	NA	646521	4.44605e+06	0	NA	0	NA
6522-5412	6542-5433	Always_forest	2.80151	NA	646523	4.44541e+06	0	NA	0	NA
6522-5432	6542-5433	Always_forest	2.08192	NA	646522	4.44543e+06	0	NA	0	NA
6529-5212	6550-5193	Always_forest	2.84746	NA	646530	4.44521e+06	0	NA	0	NA
6530-5172	6550-5193	Always_forest	2.77554	NA	646531	4.44517e+06	0	NA	0	NA
6533-5092	6554-5073	Always_forest	2.58919	NA	646534	4.44509e+06	0	NA	0	NA
6533-5673	6533-5673	Always_forest	2.9058	NA	646534	4.44567e+06	0	NA	0	NA
6533-5693	6533-5673	Always_forest	2.8964	NA	646533	4.44569e+06	0	NA	0	NA
6534-5072	6554-5073	Always_forest	2.59779	NA	646534	4.44507e+06	0	NA	0	NA
6534-5653	6533-5673	Always_forest	2.92156	NA	646535	4.44565e+06	0	NA	0	NA
6535-5052	6554-5073	Always_forest	2.6349	NA	646535	4.44505e+06	0	NA	0	NA
6537-5573	6538-5553	Always_forest	2.91411	NA	646537	4.44557e+06	0	NA	0	NA
6538-5553	6538-5553	Always_forest	2.68586	NA	646538	4.44555e+06	0	NA	0	NA
6539-4933	6558-4953	Always_forest	2.70803	NA	646539	4.44493e+06	0	NA	0	NA
6541-4853	6562-4833	Always_forest	2.8626	NA	646542	4.44485e+06	0	NA	0	NA
6541-5453	6542-5433	Always_forest	2.83488	NA	646541	4.44545e+06	0	NA	0	NA
6541-6033	6521-6032	Always_forest	2.75314	NA	646542	4.44603e+06	0	NA	0	NA
6541-6053	6521-6032	Always_forest	2.82832	NA	646541	4.44605e+06	0	NA	0	NA
6542-4833	6562-4833	Always_forest	2.77556	NA	646543	4.44483e+06	0	NA	0	NA
6542-5413	6542-5433	Always_forest	2.76438	NA	646543	4.44541e+06	0	NA	0	NA
6542-5433	6542-5433	Always_forest	2.82196	NA	646542	4.44543e+06	0	NA	0	NA
6542-6013	6521-6032	Always_forest	1.92921	NA	646542	4.44601e+06	0	NA	0	NA
6543-4813	6562-4833	Always_forest	1.81265	NA	646543	4.44481e+06	0	NA	0	NA
6545-4733	6566-4713	Always_forest	2.79886	NA	646546	4.44473e+06	0	NA	0	NA
6546-4713	6566-4713	Always_forest	2.84044	NA	646547	4.44471e+06	0	NA	0	NA
6547-4693	6566-4713	Always_forest	1.00647	NA	646547	4.44469e+06	0	NA	0	NA
6549-5213	6550-5193	Always_forest	2.88103	NA	646550	4.44521e+06	0	NA	0	NA
6550-5173	6550-5193	Always_forest	1.21617	NA	646551	4.44517e+06	0	NA	0	NA
6550-5193	6550-5193	Always_forest	2.92882	NA	646550	4.44519e+06	0	NA	0	NA
6553-5673	6533-5673	Always_forest	1.29601	NA	646554	4.44567e+06	0	NA	0	NA
6553-5693	6533-5673	Always_forest	0.806858	NA	646553	4.44569e+06	0	NA	0	NA
6554-4473	6574-4474	Always_forest	2.25234	NA	646555	4.44447e+06	0	NA	0	NA
6554-4493	6574-4474	Always_forest	2.24667	NA	646554	4.44449e+06	0	NA	0	NA
6554-5073	6554-5073	Always_forest	1.58512	NA	646554	4.44507e+06	0	NA	0	NA
6554-5653	6533-5673	Always_forest	2.37162	NA	646555	4.44565e+06	0	NA	0	NA
6555-4453	6574-4474	Always_forest	2.26484	NA	646555	4.44445e+06	0	NA	0	NA
6555-5053	6554-5073	Always_forest	1.91661	NA	646555	4.44505e+06	0	NA	0	NA
6557-5573	6538-5553	Always_forest	2.43758	NA	646557	4.44557e+06	0	NA	0	NA
6558-4353	6578-4354	Always_forest	2.42516	NA	646559	4.44435e+06	0	NA	0	NA
6558-4373	6578-4354	Always_forest	2.26977	NA	646558	4.44437e+06	0	NA	0	NA
6558-4953	6558-4953	Always_forest	2.26752	NA	646558	4.44495e+06	0	NA	0	NA
6558-5533	6538-5553	Always_forest	1.95405	NA	646559	4.44553e+06	0	NA	0	NA
6558-5553	6538-5553	Always_forest	2.45045	NA	646558	4.44555e+06	0	NA	0	NA
6559-4333	6578-4354	Always_forest	2.28153	NA	646560	4.44433e+06	0	NA	0	NA
6561-4853	6562-4833	Always_forest	1.98771	NA	646562	4.44485e+06	0	NA	0	NA
6561-5453	6542-5433	Always_forest	2.46599	NA	646561	4.44545e+06	0	NA	0	NA
6562-4233	6582-4234	Always_forest	2.46951	NA	646563	4.44423e+06	0	NA	0	NA
6562-4253	6582-4234	Always_forest	2.28434	NA	646562	4.44425e+06	0	NA	0	NA
6562-4833	6562-4833	Always_forest	1.98525	NA	646563	4.44483e+06	0	NA	0	NA
6562-5414	6542-5433	Always_forest	2.46446	NA	646563	4.44541e+06	0	NA	0	NA
6562-5434	6542-5433	Always_forest	2.28673	NA	646562	4445434	0	NA	0	NA
6563-4213	6582-4234	Always_forest	2.29688	NA	646564	4.44421e+06	0	NA	0	NA
6563-4813	6562-4833	Always_forest	2.03755	NA	646563	4.44481e+06	0	NA	0	NA
6565-4733	6566-4713	Always_forest	2.48635	NA	646566	4.44473e+06	0	NA	0	NA
6566-4133	6587-4114	Always_forest	2.29767	NA	646566	4.44413e+06	0	NA	0	NA
6566-4713	6566-4713	Always_forest	2.09398	NA	646567	4.44471e+06	0	NA	0	NA
6567-4693	6566-4713	Always_forest	2.22092	NA	646567	4.44469e+06	0	NA	0	NA
6569-5214	6550-5193	Always_forest	2.49053	NA	646570	4.44521e+06	0	NA	0	NA
6570-5174	6550-5193	Always_forest	2.23467	NA	646571	4.44517e+06	0	NA	0	NA
6570-5194	6550-5193	Always_forest	2.46222	NA	646570	4.44519e+06	0	NA	0	NA
6573-5094	6554-5073	Always_forest	2.32752	NA	646574	4.44509e+06	0	NA	0	NA
6574-4474	6574-4474	Always_forest	2.29824	NA	646575	4.44447e+06	0	NA	0	NA
6574-4494	6574-4474	Always_forest	2.2929	NA	646574	4.44449e+06	0	NA	0	NA
6574-5074	6554-5073	Always_forest	2.24214	NA	646574	4.44507e+06	0	NA	0	NA
6575-4454	6574-4474	Always_forest	2.30957	NA	646575	4.44445e+06	0	NA	0	NA
6575-5054	6554-5073	Always_forest	2.00411	NA	646575	4.44505e+06	0	NA	0	NA
6578-4354	6578-4354	Always_forest	2.31406	NA	646579	4.44435e+06	0	NA	0	NA
6578-4374	6578-4354	Always_forest	2.31201	NA	646578	4.44437e+06	0	NA	0	NA
6578-4954	6558-4953	Always_forest	1.80024	NA	646578	4.44495e+06	0	NA	0	NA
6579-4334	6578-4354	Always_forest	2.32463	NA	646580	4.44433e+06	0	NA	0	NA
6581-4854	6562-4833	Always_forest	2.49463	NA	646582	4.44485e+06	0	NA	0	NA
6582-4234	6582-4234	Always_forest	2.32722	NA	646583	4.44423e+06	0	NA	0	NA
6583-4214	6582-4234	Always_forest	2.32938	NA	646584	4.44421e+06	0	NA	0	NA
6583-4814	6562-4833	Always_forest	2.33856	NA	646583	4.44481e+06	0	NA	0	NA
6585-4734	6566-4713	Always_forest	2.51256	NA	646586	4.44473e+06	0	NA	0	NA
6586-4714	6566-4713	Always_forest	2.07584	NA	646587	4.44471e+06	0	NA	0	NA
6587-4694	6566-4713	Always_forest	2.35553	NA	646587	4.44469e+06	0	NA	0	NA
6594-4474	6574-4474	Always_forest	2.41191	NA	646595	4.44447e+06	0	NA	0	NA
6594-4494	6574-4474	Always_forest	1.95885	NA	646594	4.44449e+06	0	NA	0	NA
6595-4454	6574-4474	Always_forest	1.85727	NA	646595	4.44445e+06	0	NA	0	NA
6598-4354	6578-4354	Always_forest	2.27409	NA	646599	4.44435e+06	0	NA	0	NA
6598-4374	6578-4354	Always_forest	2.43489	NA	646598	4.44437e+06	0	NA	0	NA
6599-4334	6578-4354	Always_forest	1.96904	NA	646600	4.44433e+06	0	NA	0	NA
6602-4234	6582-4234	Always_forest	2.48154	NA	646603	4.44423e+06	0	NA	0	NA
6602-4254	6582-4234	Always_forest	1.16465	NA	646602	4.44425e+06	0	NA	0	NA
6604-3614	6603-3634	Always_forest	2.50312	NA	646604	4.44361e+06	0	NA	0	NA
6606-4134	6587-4114	Always_forest	1.28058	NA	646606	4.44413e+06	0	NA	0	NA
6622-3655	6603-3634	Always_forest	2.4528	NA	646623	4.44366e+06	0	NA	0	NA
6623-3635	6603-3634	Always_forest	1.9926	NA	646623	4.44364e+06	0	NA	0	NA
6624-3615	6603-3634	Always_forest	2.3098	NA	646624	4.44362e+06	0	NA	0	NA
6625-5916	6645-5917	Always_forest	1.90752	NA	646626	4.44592e+06	0	NA	0	NA
6625-5936	6645-5917	Always_forest	2.21603	NA	646625	4.44594e+06	0	NA	0	NA
6626-5896	6645-5917	Always_forest	1.80794	NA	646626	4.4459e+06	0	NA	0	NA
6629-5796	6649-5797	Always_forest	0.170262	NA	646630	4.4458e+06	0	NA	0	NA
6629-5816	6649-5797	Always_forest	1.68511	NA	646629	4.44582e+06	0	NA	0	NA
6630-5776	6649-5797	Always_forest	1.8262	NA	646631	4.44578e+06	0	NA	0	NA
6633-5676	6653-5677	Always_forest	1.02284	NA	646634	4.44568e+06	0	NA	0	NA
6633-5696	6653-5677	Always_forest	1.40688	NA	646633	4.4457e+06	0	NA	0	NA
6634-5656	6653-5677	Always_forest	1.80168	NA	646635	4.44566e+06	0	NA	0	NA
6637-5556	6657-5557	Always_forest	1.64768	NA	646638	4.44556e+06	0	NA	0	NA
6637-5576	6657-5557	Always_forest	2.06119	NA	646637	4.44558e+06	0	NA	0	NA
6638-5536	6657-5557	Always_forest	2.1543	NA	646639	4.44554e+06	0	NA	0	NA
6641-5456	6662-5437	Always_forest	-0.769551	NA	646641	4.44546e+06	0	NA	0	NA
6642-5416	6662-5437	Always_forest	2.31904	NA	646643	4.44542e+06	0	NA	0	NA
6642-5436	6662-5437	Always_forest	1.50866	NA	646642	4.44544e+06	0	NA	0	NA
6645-5336	6666-5317	Always_forest	2.2545	NA	646645	4.44534e+06	0	NA	0	NA
6645-5917	6645-5917	Always_forest	1.96909	NA	646646	4.44592e+06	0	NA	0	NA
6645-5937	6645-5917	Always_forest	1.9127	NA	646645	4.44594e+06	0	NA	0	NA
6646-5296	6666-5317	Always_forest	2.03507	NA	646647	4.4453e+06	0	NA	0	NA
6646-5316	6666-5317	Always_forest	2.02094	NA	646646	4.44532e+06	0	NA	0	NA
6646-5897	6645-5917	Always_forest	1.96577	NA	646646	4.4459e+06	0	NA	0	NA
6649-5216	6670-5197	Always_forest	1.89182	NA	646650	4.44522e+06	0	NA	0	NA
6649-5797	6649-5797	Always_forest	2.19376	NA	646650	4.4458e+06	0	NA	0	NA
6649-5817	6649-5797	Always_forest	2.16906	NA	646649	4.44582e+06	0	NA	0	NA
6650-5176	6670-5197	Always_forest	1.46894	NA	646651	4.44518e+06	0	NA	0	NA
6650-5777	6649-5797	Always_forest	1.24477	NA	646650	4.44578e+06	0	NA	0	NA
6653-5096	6674-5077	Always_forest	0.340444	NA	646654	4.4451e+06	0	NA	0	NA
6653-5697	6653-5677	Always_forest	2.24841	NA	646653	4.4457e+06	0	NA	0	NA
6654-5057	6674-5077	Always_forest	2.24679	NA	646655	4445057	0	NA	0	NA
6654-5076	6674-5077	Always_forest	2.28153	NA	646654	4.44508e+06	0	NA	0	NA
6654-5657	6653-5677	Always_forest	2.26993	NA	646655	4.44566e+06	0	NA	0	NA
6657-4977	6678-4957	Always_forest	2.29677	NA	646658	4.44498e+06	0	NA	0	NA
6657-5577	6657-5557	Always_forest	2.36899	NA	646657	4.44558e+06	0	NA	0	NA
6658-4957	6678-4957	Always_forest	1.42423	NA	646658	4.44496e+06	0	NA	0	NA
6658-5537	6657-5557	Always_forest	2.40504	NA	646659	4.44554e+06	0	NA	0	NA
6661-5457	6662-5437	Always_forest	2.03969	NA	646661	4.44546e+06	0	NA	0	NA
6662-5417	6662-5437	Always_forest	2.43992	NA	646663	4.44542e+06	0	NA	0	NA
6662-5437	6662-5437	Always_forest	2.08307	NA	646662	4.44544e+06	0	NA	0	NA
6665-5337	6666-5317	Always_forest	2.45637	NA	646665	4.44534e+06	0	NA	0	NA
6665-5917	6645-5917	Always_forest	2.45483	NA	646666	4.44592e+06	0	NA	0	NA
6665-5937	6645-5917	Always_forest	2.26148	NA	646665	4.44594e+06	0	NA	0	NA
6666-5297	6666-5317	Always_forest	2.29354	NA	646667	4.4453e+06	0	NA	0	NA
6666-5317	6666-5317	Always_forest	2.29484	NA	646666	4.44532e+06	0	NA	0	NA
6666-5897	6645-5917	Always_forest	2.46743	NA	646666	4.4459e+06	0	NA	0	NA
6669-5217	6670-5197	Always_forest	2.474	NA	646670	4.44522e+06	0	NA	0	NA
6669-5797	6649-5797	Always_forest	2.323	NA	646670	4.4458e+06	0	NA	0	NA
6669-5817	6649-5797	Always_forest	2.31345	NA	646669	4.44582e+06	0	NA	0	NA
6670-5177	6670-5197	Always_forest	2.3359	NA	646671	4.44518e+06	0	NA	0	NA
6673-5097	6674-5077	Always_forest	2.39954	NA	646674	4.4451e+06	0	NA	0	NA
6673-5677	6653-5677	Always_forest	1.51996	NA	646674	4.44568e+06	0	NA	0	NA
6673-5697	6653-5677	Always_forest	2.48987	NA	646673	4.4457e+06	0	NA	0	NA
6674-5057	6674-5077	Always_forest	1.71917	NA	646675	4.44506e+06	0	NA	0	NA
6674-5077	6674-5077	Always_forest	2.49535	NA	646674	4.44508e+06	0	NA	0	NA
6674-5657	6653-5677	Always_forest	2.52324	NA	646675	4.44566e+06	0	NA	0	NA
6677-4977	6678-4957	Always_forest	2.10075	NA	646678	4.44498e+06	0	NA	0	NA
6677-5557	6657-5557	Always_forest	2.0599	NA	646678	4.44556e+06	0	NA	0	NA
6677-5577	6657-5557	Always_forest	2.53168	NA	646677	4.44558e+06	0	NA	0	NA
6678-4357	6698-4358	Always_forest	2.47432	NA	646679	4.44436e+06	0	NA	0	NA
6678-4377	6698-4358	Always_forest	2.47	NA	646678	4.44438e+06	0	NA	0	NA
6678-4957	6678-4957	Always_forest	2.13786	NA	646678	4.44496e+06	0	NA	0	NA
6678-5538	6657-5557	Always_forest	2.5404	NA	646679	4445538	0	NA	0	NA
6679-4337	6698-4358	Always_forest	2.57619	NA	646679	4.44434e+06	0	NA	0	NA
6679-4937	6678-4957	Always_forest	2.4826	NA	646679	4.44494e+06	0	NA	0	NA
6681-4857	6682-4837	Always_forest	2.284	NA	646682	4.44486e+06	0	NA	0	NA
6681-5458	6662-5437	Always_forest	2.26143	NA	646681	4.44546e+06	0	NA	0	NA
6682-4237	6702-4238	Always_forest	2.585	NA	646683	4.44424e+06	0	NA	0	NA
6682-4257	6702-4238	Always_forest	2.48568	NA	646682	4.44426e+06	0	NA	0	NA
6682-5418	6662-5437	Always_forest	2.30296	NA	646683	4.44542e+06	0	NA	0	NA
6682-5438	6662-5437	Always_forest	2.59363	NA	646682	4.44544e+06	0	NA	0	NA
6683-4217	6702-4238	Always_forest	2.49269	NA	646684	4.44422e+06	0	NA	0	NA
6685-5338	6666-5317	Always_forest	2.615	NA	646685	4.44534e+06	0	NA	0	NA
6686-4117	6706-4118	Always_forest	2.61678	NA	646687	4.44412e+06	0	NA	0	NA
6686-5298	6666-5317	Always_forest	2.33542	NA	646687	4.4453e+06	0	NA	0	NA
6686-5318	6666-5317	Always_forest	2.61423	NA	646686	4.44532e+06	0	NA	0	NA
6687-4097	6706-4118	Always_forest	2.50215	NA	646688	4.4441e+06	0	NA	0	NA
6689-5218	6670-5197	Always_forest	2.62549	NA	646690	4.44522e+06	0	NA	0	NA
6690-4017	6711-3998	Always_forest	2.6213	NA	646690	4.44402e+06	0	NA	0	NA
6690-5178	6670-5197	Always_forest	2.37199	NA	646691	4.44518e+06	0	NA	0	NA
6690-5198	6670-5197	Always_forest	2.60838	NA	646690	4.4452e+06	0	NA	0	NA
6691-3977	6711-3998	Always_forest	2.50361	NA	646692	4.44398e+06	0	NA	0	NA
6691-3997	6711-3998	Always_forest	2.51315	NA	646691	4.444e+06	0	NA	0	NA
6693-5098	6674-5077	Always_forest	2.48707	NA	646694	4.4451e+06	0	NA	0	NA
6694-5058	6674-5077	Always_forest	2.44472	NA	646695	4.44506e+06	0	NA	0	NA
6694-5078	6674-5077	Always_forest	2.45826	NA	646694	4.44508e+06	0	NA	0	NA
6697-4978	6678-4957	Always_forest	2.27816	NA	646698	4.44498e+06	0	NA	0	NA
6698-3777	6719-3758	Always_forest	2.32027	NA	646699	4.44378e+06	0	NA	0	NA
6698-4358	6698-4358	Always_forest	2.55513	NA	646699	4.44436e+06	0	NA	0	NA
6698-4378	6698-4358	Always_forest	2.50228	NA	646698	4.44438e+06	0	NA	0	NA
6698-4958	6678-4957	Always_forest	2.49812	NA	646698	4.44496e+06	0	NA	0	NA
6699-3738	6719-3758	Always_forest	2.23193	NA	646700	4443738	0	NA	0	NA
6699-3757	6719-3758	Always_forest	2.56328	NA	646699	4.44376e+06	0	NA	0	NA
6699-4338	6698-4358	Always_forest	2.59695	NA	646699	4.44434e+06	0	NA	0	NA
6699-4938	6678-4957	Always_forest	2.51025	NA	646699	4.44494e+06	0	NA	0	NA
6702-3658	6723-3638	Always_forest	2.60535	NA	646703	4.44366e+06	0	NA	0	NA
6702-4238	6702-4238	Always_forest	2.51315	NA	646703	4.44424e+06	0	NA	0	NA
6702-4258	6702-4238	Always_forest	2.51178	NA	646702	4.44426e+06	0	NA	0	NA
6703-3618	6723-3638	Always_forest	1.89785	NA	646704	4.44362e+06	0	NA	0	NA
6703-3638	6723-3638	Always_forest	2.61359	NA	646703	4.44364e+06	0	NA	0	NA
6703-4218	6702-4238	Always_forest	2.51971	NA	646704	4.44422e+06	0	NA	0	NA
6705-4738	6686-4717	Always_forest	2.63554	NA	646706	4.44474e+06	0	NA	0	NA
6706-4118	6706-4118	Always_forest	2.52286	NA	646707	4.44412e+06	0	NA	0	NA
6706-4138	6706-4118	Always_forest	2.52146	NA	646706	4.44414e+06	0	NA	0	NA
6707-4098	6706-4118	Always_forest	2.63485	NA	646708	4.4441e+06	0	NA	0	NA
6710-4018	6711-3998	Always_forest	2.64129	NA	646710	4.44402e+06	0	NA	0	NA
6711-3978	6711-3998	Always_forest	2.21299	NA	646712	4.44398e+06	0	NA	0	NA
6711-3998	6711-3998	Always_forest	2.15688	NA	646711	4.444e+06	0	NA	0	NA
6718-3778	6719-3758	Always_forest	2.34331	NA	646718	4.44378e+06	0	NA	0	NA
6718-4358	6698-4358	Always_forest	2.37335	NA	646719	4.44436e+06	0	NA	0	NA
6718-4378	6698-4358	Always_forest	2.46465	NA	646718	4.44438e+06	0	NA	0	NA
6719-3738	6719-3758	Always_forest	2.54659	NA	646720	4.44374e+06	0	NA	0	NA
6719-4338	6698-4358	Always_forest	2.21669	NA	646719	4.44434e+06	0	NA	0	NA
6722-3658	6723-3638	Always_forest	2.29254	NA	646723	4.44366e+06	0	NA	0	NA
6722-4238	6702-4238	Always_forest	2.33218	NA	646723	4.44424e+06	0	NA	0	NA
6722-4258	6702-4238	Always_forest	2.57742	NA	646722	4.44426e+06	0	NA	0	NA
6723-3618	6723-3638	Always_forest	2.18415	NA	646724	4.44362e+06	0	NA	0	NA
6723-3638	6723-3638	Always_forest	2.24952	NA	646723	4.44364e+06	0	NA	0	NA
6723-4218	6702-4238	Always_forest	2.58501	NA	646724	4444219	0	NA	0	NA
6726-4119	6706-4118	Always_forest	2.61677	NA	646727	4.44412e+06	0	NA	0	NA
6726-4139	6706-4118	Always_forest	1.79162	NA	646726	4.44414e+06	0	NA	0	NA
6730-4019	6711-3998	Always_forest	2.63267	NA	646730	4.44402e+06	0	NA	0	NA
6731-3979	6711-3998	Always_forest	0.322219	NA	646732	4.44398e+06	0	NA	0	NA
6731-3999	6711-3998	Always_forest	2.65517	NA	646731	4.444e+06	0	NA	0	NA
6738-3779	6719-3758	Always_forest	2.65453	NA	646738	4.44378e+06	0	NA	0	NA
6742-3659	6723-3638	Always_forest	2.65509	NA	646743	4.44366e+06	0	NA	0	NA
6743-3619	6723-3638	Always_forest	2.20747	NA	646744	4.44362e+06	0	NA	0	NA
6743-3639	6723-3638	Always_forest	2.15002	NA	646743	4.44364e+06	0	NA	0	NA
6749-5800	6769-5801	Always_forest	2.2571	NA	646750	4.4458e+06	0	NA	0	NA
6749-5820	6769-5801	Always_forest	2.30959	NA	646749	4.44582e+06	0	NA	0	NA
6750-5780	6769-5801	Always_forest	2.21197	NA	646750	4.44578e+06	0	NA	0	NA
6753-5680	6773-5681	Always_forest	2.15779	NA	646754	4.44568e+06	0	NA	0	NA
6753-5700	6773-5681	Always_forest	1.8595	NA	646753	4.4457e+06	0	NA	0	NA
6754-5660	6773-5681	Always_forest	2.07126	NA	646755	4.44566e+06	0	NA	0	NA
6757-5560	6777-5561	Always_forest	1.7641	NA	646758	4.44556e+06	0	NA	0	NA
6757-5580	6777-5561	Always_forest	1.89126	NA	646757	4.44558e+06	0	NA	0	NA
6758-5540	6777-5561	Always_forest	1.99052	NA	646759	4.44554e+06	0	NA	0	NA
6761-5440	6781-5441	Always_forest	1.68215	NA	646762	4.44544e+06	0	NA	0	NA
6761-5460	6781-5441	Always_forest	0.535294	NA	646761	4.44546e+06	0	NA	0	NA
6762-5420	6781-5441	Always_forest	1.62552	NA	646763	4.44542e+06	0	NA	0	NA
6765-5340	6786-5321	Always_forest	2.08558	NA	646765	4.44534e+06	0	NA	0	NA
6766-5300	6786-5321	Always_forest	2.15131	NA	646767	4.4453e+06	0	NA	0	NA
6766-5320	6786-5321	Always_forest	2.38279	NA	646766	4.44532e+06	0	NA	0	NA
6769-5220	6790-5201	Always_forest	2.59518	NA	646769	4.44522e+06	0	NA	0	NA
6769-5801	6769-5801	Always_forest	2.27427	NA	646770	4.4458e+06	0	NA	0	NA
6769-5821	6769-5801	Always_forest	2.606	NA	646769	4.44582e+06	0	NA	0	NA
6770-5180	6790-5201	Always_forest	2.39924	NA	646771	4.44518e+06	0	NA	0	NA
6770-5200	6790-5201	Always_forest	2.60838	NA	646770	4.4452e+06	0	NA	0	NA
6770-5781	6769-5801	Always_forest	2.60723	NA	646770	4.44578e+06	0	NA	0	NA
6773-5101	6794-5081	Always_forest	2.61356	NA	646774	4.4451e+06	0	NA	0	NA
6773-5681	6773-5681	Always_forest	2.42692	NA	646774	4.44568e+06	0	NA	0	NA
6773-5701	6773-5681	Always_forest	2.41562	NA	646773	4.4457e+06	0	NA	0	NA
6774-5061	6794-5081	Always_forest	2.61617	NA	646775	4.44506e+06	0	NA	0	NA
6774-5081	6794-5081	Always_forest	2.61497	NA	646774	4.44508e+06	0	NA	0	NA
6774-5661	6773-5681	Always_forest	2.43996	NA	646774	4.44566e+06	0	NA	0	NA
6777-4981	6798-4961	Always_forest	2.62071	NA	646778	4.44498e+06	0	NA	0	NA
6777-5561	6777-5561	Always_forest	2.51514	NA	646778	4.44556e+06	0	NA	0	NA
6777-5581	6777-5561	Always_forest	2.50329	NA	646777	4.44558e+06	0	NA	0	NA
6778-4941	6798-4961	Always_forest	2.622	NA	646779	4.44494e+06	0	NA	0	NA
6778-4961	6798-4961	Always_forest	2.62164	NA	646778	4.44496e+06	0	NA	0	NA
6778-5541	6777-5561	Always_forest	2.52055	NA	646779	4.44554e+06	0	NA	0	NA
6781-4861	6802-4841	Always_forest	2.62888	NA	646782	4.44486e+06	0	NA	0	NA
6781-5441	6781-5441	Always_forest	2.56314	NA	646782	4.44544e+06	0	NA	0	NA
6781-5461	6781-5441	Always_forest	2.55336	NA	646781	4.44546e+06	0	NA	0	NA
6782-4841	6802-4841	Always_forest	2.63104	NA	646782	4.44484e+06	0	NA	0	NA
6782-5421	6781-5441	Always_forest	2.57373	NA	646783	4.44542e+06	0	NA	0	NA
6783-4821	6802-4841	Always_forest	2.63406	NA	646783	4.44482e+06	0	NA	0	NA
6785-5341	6786-5321	Always_forest	2.61201	NA	646785	4.44534e+06	0	NA	0	NA
6786-5301	6786-5321	Always_forest	2.6199	NA	646787	4.4453e+06	0	NA	0	NA
6786-5321	6786-5321	Always_forest	2.6163	NA	646786	4.44532e+06	0	NA	0	NA
6787-4701	6806-4722	Always_forest	2.66285	NA	646787	4.4447e+06	0	NA	0	NA
6789-4621	6810-4602	Always_forest	2.68806	NA	646790	4.44462e+06	0	NA	0	NA
6789-5221	6790-5201	Always_forest	2.62698	NA	646789	4.44522e+06	0	NA	0	NA
6789-5801	6769-5801	Always_forest	2.35881	NA	646790	4.4458e+06	0	NA	0	NA
6789-5821	6769-5801	Always_forest	2.36365	NA	646789	4.44582e+06	0	NA	0	NA
6790-5181	6790-5201	Always_forest	2.62925	NA	646791	4.44518e+06	0	NA	0	NA
6790-5201	6790-5201	Always_forest	2.69496	NA	646790	4.4452e+06	0	NA	0	NA
6790-5781	6769-5801	Always_forest	2.8477	NA	646790	4.44578e+06	0	NA	0	NA
6793-5101	6794-5081	Always_forest	2.85007	NA	646794	4.4451e+06	0	NA	0	NA
6793-5681	6773-5681	Always_forest	2.84887	NA	646794	4.44568e+06	0	NA	0	NA
6793-5701	6773-5681	Always_forest	2.63207	NA	646793	4.4457e+06	0	NA	0	NA
6794-5061	6794-5081	Always_forest	2.66962	NA	646795	4.44506e+06	0	NA	0	NA
6794-5081	6794-5081	Always_forest	2.8578	NA	646794	4.44508e+06	0	NA	0	NA
6794-5661	6773-5681	Always_forest	2.62705	NA	646794	4.44566e+06	0	NA	0	NA
6797-4981	6798-4961	Always_forest	2.62022	NA	646798	4.44498e+06	0	NA	0	NA
6797-5562	6777-5561	Always_forest	2.86275	NA	646798	4.44556e+06	0	NA	0	NA
6797-5582	6777-5561	Always_forest	2.86023	NA	646797	4.44558e+06	0	NA	0	NA
6798-4361	6818-4362	Always_forest	2.61135	NA	646799	4.44436e+06	0	NA	0	NA
6798-4381	6818-4362	Always_forest	2.61884	NA	646798	4.44438e+06	0	NA	0	NA
6798-4941	6798-4961	Always_forest	2.5973	NA	646799	4.44494e+06	0	NA	0	NA
6798-4961	6798-4961	Always_forest	2.19512	NA	646798	4.44496e+06	0	NA	0	NA
6799-4341	6818-4362	Always_forest	2.87558	NA	646799	4.44434e+06	0	NA	0	NA
6801-4861	6802-4841	Always_forest	2.13824	NA	646802	4.44486e+06	0	NA	0	NA
6801-5442	6781-5441	Always_forest	2.55185	NA	646802	4.44544e+06	0	NA	0	NA
6801-5462	6781-5441	Always_forest	2.5591	NA	646801	4.44546e+06	0	NA	0	NA
6802-4241	6822-4242	Always_forest	2.87933	NA	646803	4.44424e+06	0	NA	0	NA
6802-4261	6822-4242	Always_forest	2.54576	NA	646802	4.44426e+06	0	NA	0	NA
6802-4841	6802-4841	Always_forest	2.88306	NA	646802	4.44484e+06	0	NA	0	NA
6802-5422	6781-5441	Always_forest	1.62439	NA	646803	4.44542e+06	0	NA	0	NA
6803-4221	6822-4242	Always_forest	1.78888	NA	646803	4.44422e+06	0	NA	0	NA
6803-4821	6802-4841	Always_forest	2.84458	NA	646803	4.44482e+06	0	NA	0	NA
6805-5342	6786-5321	Always_forest	2.53575	NA	646805	4.44534e+06	0	NA	0	NA
6806-4121	6826-4122	Always_forest	2.53485	NA	646807	4.44412e+06	0	NA	0	NA
6806-4141	6826-4122	Always_forest	2.83388	NA	646806	4.44414e+06	0	NA	0	NA
6806-5302	6786-5321	Always_forest	2.82302	NA	646807	4.4453e+06	0	NA	0	NA
6806-5322	6786-5321	Always_forest	1.90698	NA	646806	4.44532e+06	0	NA	0	NA
6807-4702	6806-4722	Always_forest	2.77802	NA	646807	4.4447e+06	0	NA	0	NA
6809-5222	6790-5201	Always_forest	2.56934	NA	646809	4.44522e+06	0	NA	0	NA
6810-4001	6830-4002	Always_forest	2.56084	NA	646811	4.444e+06	0	NA	0	NA
6810-5182	6790-5201	Always_forest	2.75472	NA	646811	4.44518e+06	0	NA	0	NA
6810-5202	6790-5201	Always_forest	1.93722	NA	646810	4.4452e+06	0	NA	0	NA
6811-3981	6830-4002	Always_forest	1.92809	NA	646812	4.44398e+06	0	NA	0	NA
6811-4582	6810-4602	Always_forest	2.70709	NA	646811	4.44458e+06	0	NA	0	NA
6813-5102	6794-5081	Always_forest	2.62283	NA	646814	4.4451e+06	0	NA	0	NA
6814-3901	6835-3882	Always_forest	2.69512	NA	646814	4.4439e+06	0	NA	0	NA
6814-5062	6794-5081	Always_forest	2.63492	NA	646815	4.44506e+06	0	NA	0	NA
6814-5082	6794-5081	Always_forest	2.68322	NA	646814	4.44508e+06	0	NA	0	NA
6815-3861	6835-3882	Always_forest	1.57124	NA	646816	4.44386e+06	0	NA	0	NA
6815-3881	6835-3882	Always_forest	1.06408	NA	646815	4.44388e+06	0	NA	0	NA
6817-4982	6798-4961	Always_forest	2.64537	NA	646818	4.44498e+06	0	NA	0	NA
6818-4362	6818-4362	Always_forest	2.63715	NA	646819	4.44436e+06	0	NA	0	NA
6818-4382	6818-4362	Always_forest	2.63099	NA	646818	4.44438e+06	0	NA	0	NA
6818-4942	6798-4961	Always_forest	2.63784	NA	646819	4.44494e+06	0	NA	0	NA
6818-4962	6798-4961	Always_forest	2.61603	NA	646818	4.44496e+06	0	NA	0	NA
6819-4342	6818-4362	Always_forest	2.13792	NA	646819	4.44434e+06	0	NA	0	NA
6821-4862	6802-4841	Always_forest	1.43886	NA	646822	4.44486e+06	0	NA	0	NA
6822-4242	6822-4242	Always_forest	1.59605	NA	646823	4.44424e+06	0	NA	0	NA
6822-4262	6822-4242	Always_forest	2.123	NA	646822	4.44426e+06	0	NA	0	NA
6822-4842	6802-4841	Always_forest	2.57473	NA	646822	4.44484e+06	0	NA	0	NA
6823-4222	6822-4242	Always_forest	2.58127	NA	646823	4.44422e+06	0	NA	0	NA
6823-4822	6802-4841	Always_forest	2.56926	NA	646823	4.44482e+06	0	NA	0	NA
6826-4122	6826-4122	Always_forest	1.57124	NA	646827	4.44412e+06	0	NA	0	NA
6826-4142	6826-4122	Always_forest	1.74257	NA	646826	4.44414e+06	0	NA	0	NA
6827-4102	6826-4122	Always_forest	1.92469	NA	646828	4.4441e+06	0	NA	0	NA
6827-4702	6806-4722	Always_forest	1.2907	NA	646827	4.4447e+06	0	NA	0	NA
6829-4622	6810-4602	Always_forest	2.56029	NA	646830	4.44462e+06	0	NA	0	NA
6830-4022	6830-4002	Always_forest	2.5624	NA	646830	4.44402e+06	0	NA	0	NA
6830-4602	6810-4602	Always_forest	1.89614	NA	646831	4.4446e+06	0	NA	0	NA
6831-3982	6830-4002	Always_forest	1.76886	NA	646832	4.44398e+06	0	NA	0	NA
6831-4582	6810-4602	Always_forest	1.97267	NA	646831	4.44458e+06	0	NA	0	NA
6834-3902	6835-3882	Always_forest	2.58282	NA	646834	4.4439e+06	0	NA	0	NA
6835-3862	6835-3882	Always_forest	1.69574	NA	646836	4.44386e+06	0	NA	0	NA
6835-3882	6835-3882	Always_forest	1.82666	NA	646835	4.44388e+06	0	NA	0	NA
6838-4362	6818-4362	Always_forest	1.85661	NA	646839	4.44436e+06	0	NA	0	NA
6838-4382	6818-4362	Always_forest	2.63956	NA	646838	4.44438e+06	0	NA	0	NA
6839-4342	6818-4362	Always_forest	2.65078	NA	646839	4.44434e+06	0	NA	0	NA
6842-4243	6822-4242	Always_forest	1.33965	NA	646843	4.44424e+06	0	NA	0	NA
6842-4263	6822-4242	Always_forest	0.563481	NA	646842	4.44426e+06	0	NA	0	NA
6843-4223	6822-4242	Always_forest	0.959041	NA	646843	4.44422e+06	0	NA	0	NA
6846-4123	6826-4122	Always_forest	0.313867	NA	646847	4.44412e+06	0	NA	0	NA
6846-4143	6826-4122	Always_forest	1.74123	NA	646846	4.44414e+06	0	NA	0	NA
6847-4103	6826-4122	Always_forest	2.11424	NA	646848	4.4441e+06	0	NA	0	NA
6850-4003	6830-4002	Always_forest	1.73703	NA	646851	4.444e+06	0	NA	0	NA
6850-4023	6830-4002	Always_forest	2.11561	NA	646850	4.44402e+06	0	NA	0	NA
6851-3983	6830-4002	Always_forest	1.42439	NA	646852	4.44398e+06	0	NA	0	NA
6854-3903	6835-3882	Always_forest	1.48869	NA	646854	4.4439e+06	0	NA	0	NA
6855-3863	6835-3882	Always_forest	2.04198	NA	646856	4.44386e+06	0	NA	0	NA
6855-3883	6835-3882	Always_forest	1.74889	NA	646855	4.44388e+06	0	NA	0	NA
6873-5684	6893-5685	Always_forest	2.38591	NA	646874	4.44568e+06	0	NA	0	NA
6874-5664	6893-5685	Always_forest	2.15161	NA	646874	4.44566e+06	0	NA	0	NA
6881-5444	6901-5445	Always_forest	2.73233	NA	646882	4.44544e+06	0	NA	0	NA
6882-5424	6901-5445	Always_forest	2.75648	NA	646883	4.44542e+06	0	NA	0	NA
6885-5324	6905-5325	Always_forest	2.75731	NA	646886	4.44532e+06	0	NA	0	NA
6885-5344	6905-5325	Always_forest	2.04521	NA	646885	4.44534e+06	0	NA	0	NA
6886-5304	6905-5325	Always_forest	2.20295	NA	646887	4.4453e+06	0	NA	0	NA
6889-5225	6910-5205	Always_forest	2.28314	NA	646889	4.44523e+06	0	NA	0	NA
6890-5185	6910-5205	Always_forest	2.55553	NA	646891	4.44519e+06	0	NA	0	NA
6890-5205	6910-5205	Always_forest	2.57774	NA	646890	4.44521e+06	0	NA	0	NA
6893-5105	6914-5085	Always_forest	2.53228	NA	646893	4.44511e+06	0	NA	0	NA
6893-5685	6893-5685	Always_forest	2.38337	NA	646894	4.44569e+06	0	NA	0	NA
6894-5065	6914-5085	Always_forest	2.331	NA	646895	4.44507e+06	0	NA	0	NA
6894-5085	6914-5085	Always_forest	2.3571	NA	646894	4.44509e+06	0	NA	0	NA
6897-4985	6918-4965	Always_forest	2.19554	NA	646898	4.44499e+06	0	NA	0	NA
6898-4945	6918-4965	Always_forest	2.16209	NA	646899	4.44495e+06	0	NA	0	NA
6898-4965	6918-4965	Always_forest	2.22008	NA	646898	4.44497e+06	0	NA	0	NA
6901-4865	6922-4846	Always_forest	1.73488	NA	646902	4.44487e+06	0	NA	0	NA
6901-5445	6901-5445	Always_forest	2.0887	NA	646902	4.44545e+06	0	NA	0	NA
6902-4825	6922-4846	Always_forest	2.11291	NA	646903	4.44483e+06	0	NA	0	NA
6902-4845	6922-4846	Always_forest	2.09562	NA	646902	4.44485e+06	0	NA	0	NA
6902-5425	6901-5445	Always_forest	2.23832	NA	646903	4.44543e+06	0	NA	0	NA
6905-5325	6905-5325	Always_forest	2.2736	NA	646906	4.44533e+06	0	NA	0	NA
6906-5305	6905-5325	Always_forest	2.46156	NA	646907	4.44531e+06	0	NA	0	NA
6907-4705	6926-4726	Always_forest	2.40795	NA	646907	4.44471e+06	0	NA	0	NA
6909-4625	6930-4606	Always_forest	2.38464	NA	646910	4.44463e+06	0	NA	0	NA
6910-4605	6930-4606	Always_forest	2.28691	NA	646910	4.44461e+06	0	NA	0	NA
6910-5185	6910-5205	Always_forest	2.16917	NA	646911	4.44519e+06	0	NA	0	NA
6910-5205	6910-5205	Always_forest	2.27584	NA	646910	4.44521e+06	0	NA	0	NA
6911-4585	6930-4606	Always_forest	1.71231	NA	646911	4.44459e+06	0	NA	0	NA
6913-4505	6934-4486	Always_forest	2.25188	NA	646914	4.44451e+06	0	NA	0	NA
6914-4485	6934-4486	Always_forest	1.41847	NA	646915	4.44449e+06	0	NA	0	NA
6914-5085	6914-5085	Always_forest	2.3962	NA	646914	4.44509e+06	0	NA	0	NA
6915-4465	6934-4486	Always_forest	2.56953	NA	646915	4.44447e+06	0	NA	0	NA
6917-4985	6918-4965	Always_forest	2.59057	NA	646918	4.44499e+06	0	NA	0	NA
6918-4945	6918-4965	Always_forest	2.12577	NA	646919	4.44495e+06	0	NA	0	NA
6918-4965	6918-4965	Always_forest	2.71888	NA	646918	4.44497e+06	0	NA	0	NA
6919-4345	6938-4366	Always_forest	2.72075	NA	646919	4.44435e+06	0	NA	0	NA
6921-4865	6922-4846	Always_forest	2.71983	NA	646922	4.44487e+06	0	NA	0	NA
6922-4245	6942-4246	Always_forest	2.72464	NA	646923	4.44425e+06	0	NA	0	NA
6922-4265	6942-4246	Always_forest	2.21075	NA	646922	4.44427e+06	0	NA	0	NA
6922-4826	6922-4846	Always_forest	2.17872	NA	646923	4.44483e+06	0	NA	0	NA
6922-4846	6922-4846	Always_forest	1.3694	NA	646922	4.44485e+06	0	NA	0	NA
6922-5426	6901-5445	Always_forest	2.72677	NA	646923	4.44543e+06	0	NA	0	NA
6923-4225	6942-4246	Always_forest	2.72575	NA	646923	4.44423e+06	0	NA	0	NA
6925-5326	6905-5325	Always_forest	1.02979	NA	646926	4.44533e+06	0	NA	0	NA
6926-4125	6946-4126	Always_forest	2.40617	NA	646927	4.44413e+06	0	NA	0	NA
6926-4145	6946-4126	Always_forest	2.37601	NA	646926	4.44415e+06	0	NA	0	NA
6926-4726	6926-4726	Always_forest	2.73137	NA	646926	4.44473e+06	0	NA	0	NA
6926-5306	6905-5325	Always_forest	2.73115	NA	646927	4.44531e+06	0	NA	0	NA
6927-4105	6946-4126	Always_forest	2.43502	NA	646927	4.44411e+06	0	NA	0	NA
6927-4706	6926-4726	Always_forest	2.73634	NA	646927	4.44471e+06	0	NA	0	NA
6929-4626	6930-4606	Always_forest	2.56067	NA	646930	4.44463e+06	0	NA	0	NA
6930-4005	6950-4006	Always_forest	2.73972	NA	646931	4.44401e+06	0	NA	0	NA
6930-4025	6950-4006	Always_forest	2.73787	NA	646930	4.44403e+06	0	NA	0	NA
6930-4606	6930-4606	Always_forest	2.58255	NA	646930	4.44461e+06	0	NA	0	NA
6930-5186	6910-5205	Always_forest	2.75139	NA	646931	4.44519e+06	0	NA	0	NA
6930-5206	6910-5205	Always_forest	2.67929	NA	646930	4.44521e+06	0	NA	0	NA
6931-3985	6950-4006	Always_forest	2.66144	NA	646932	4.44399e+06	0	NA	0	NA
6931-4586	6930-4606	Always_forest	2.75497	NA	646931	4.44459e+06	0	NA	0	NA
6933-4506	6934-4486	Always_forest	2.69649	NA	646934	4.44451e+06	0	NA	0	NA
6934-3886	6954-3886	Always_forest	2.0593	NA	646935	4.44389e+06	0	NA	0	NA
6934-3906	6954-3886	Always_forest	2.77809	NA	646934	4.44391e+06	0	NA	0	NA
6934-4486	6934-4486	Always_forest	2.73514	NA	646935	4.44449e+06	0	NA	0	NA
6934-5066	6914-5085	Always_forest	2.0389	NA	646935	4.44507e+06	0	NA	0	NA
6935-3866	6954-3886	Always_forest	2.73695	NA	646936	4.44387e+06	0	NA	0	NA
6935-4466	6934-4486	Always_forest	2.73605	NA	646935	4.44447e+06	0	NA	0	NA
6937-4986	6918-4965	Always_forest	2.78808	NA	646938	4.44499e+06	0	NA	0	NA
6938-3786	6959-3766	Always_forest	2.80016	NA	646938	4.44379e+06	0	NA	0	NA
6938-4946	6918-4965	Always_forest	2.16811	NA	646939	4.44495e+06	0	NA	0	NA
6938-4966	6918-4965	Always_forest	2.12846	NA	646938	4.44497e+06	0	NA	0	NA
6939-3746	6959-3766	Always_forest	2.78695	NA	646940	4.44375e+06	0	NA	0	NA
6939-3766	6959-3766	Always_forest	2.74274	NA	646939	4.44377e+06	0	NA	0	NA
6941-4866	6922-4846	Always_forest	2.20839	NA	646942	4.44487e+06	0	NA	0	NA
6942-4246	6942-4246	Always_forest	2.71515	NA	646943	4.44425e+06	0	NA	0	NA
6942-4266	6942-4246	Always_forest	2.74601	NA	646942	4.44427e+06	0	NA	0	NA
6942-4826	6922-4846	Always_forest	2.38984	NA	646943	4.44483e+06	0	NA	0	NA
6942-4846	6922-4846	Always_forest	2.35712	NA	646942	4.44485e+06	0	NA	0	NA
6943-4226	6942-4246	Always_forest	2.74698	NA	646943	4.44423e+06	0	NA	0	NA
6946-4126	6946-4126	Always_forest	2.52903	NA	646947	4.44413e+06	0	NA	0	NA
6946-4146	6946-4126	Always_forest	2.5954	NA	646946	4.44415e+06	0	NA	0	NA
6946-4726	6926-4726	Always_forest	2.61404	NA	646946	4.44473e+06	0	NA	0	NA
6947-4106	6946-4126	Always_forest	2.75512	NA	646947	4.44411e+06	0	NA	0	NA
6947-4706	6926-4726	Always_forest	2.7534	NA	646947	4.44471e+06	0	NA	0	NA
6949-4626	6930-4606	Always_forest	2.76618	NA	646950	4.44463e+06	0	NA	0	NA
6950-4006	6950-4006	Always_forest	2.65653	NA	646951	4.44401e+06	0	NA	0	NA
6950-4026	6950-4006	Always_forest	2.47347	NA	646950	4.44403e+06	0	NA	0	NA
6950-4606	6930-4606	Always_forest	2.49475	NA	646950	4.44461e+06	0	NA	0	NA
6951-3986	6950-4006	Always_forest	2.76953	NA	646952	4.44399e+06	0	NA	0	NA
6951-4586	6930-4606	Always_forest	2.69232	NA	646951	4.44459e+06	0	NA	0	NA
6953-4506	6934-4486	Always_forest	2.79147	NA	646954	4.44451e+06	0	NA	0	NA
6954-3886	6954-3886	Always_forest	2.3522	NA	646955	4.44389e+06	0	NA	0	NA
6954-3906	6954-3886	Always_forest	2.36996	NA	646954	4.44391e+06	0	NA	0	NA
6954-4486	6934-4486	Always_forest	2.7963	NA	646955	4.44449e+06	0	NA	0	NA
6955-3866	6954-3886	Always_forest	2.75257	NA	646956	4.44387e+06	0	NA	0	NA
6958-3786	6959-3766	Always_forest	2.30931	NA	646958	4.44379e+06	0	NA	0	NA
6959-3746	6959-3766	Always_forest	2.79182	NA	646960	4.44375e+06	0	NA	0	NA
6959-3766	6959-3766	Always_forest	2.75815	NA	646959	4.44377e+06	0	NA	0	NA
6962-4247	6942-4246	Always_forest	2.37407	NA	646963	4.44425e+06	0	NA	0	NA
6962-4267	6942-4246	Always_forest	2.70676	NA	646962	4.44427e+06	0	NA	0	NA
6963-4227	6942-4246	Always_forest	2.41422	NA	646963	4.44423e+06	0	NA	0	NA
6966-4127	6946-4126	Always_forest	2.77	NA	646967	4.44413e+06	0	NA	0	NA
6966-4147	6946-4126	Always_forest	2.76839	NA	646966	4.44415e+06	0	NA	0	NA
6967-4107	6946-4126	Always_forest	2.54082	NA	646967	4.44411e+06	0	NA	0	NA
6970-4007	6950-4006	Always_forest	2.47395	NA	646971	4.44401e+06	0	NA	0	NA
6970-4027	6950-4006	Always_forest	2.78719	NA	646970	4.44403e+06	0	NA	0	NA
6971-3987	6950-4006	Always_forest	2.80447	NA	646972	4.44399e+06	0	NA	0	NA
6974-3887	6954-3886	Always_forest	2.37264	NA	646975	4.44389e+06	0	NA	0	NA
6974-3907	6954-3886	Always_forest	2.81377	NA	646974	4.44391e+06	0	NA	0	NA
6975-3867	6954-3886	Always_forest	2.80965	NA	646976	4.44387e+06	0	NA	0	NA
6978-3787	6959-3766	Always_forest	2.72905	NA	646978	4.44379e+06	0	NA	0	NA
6979-3747	6959-3766	Always_forest	2.71442	NA	646980	4.44375e+06	0	NA	0	NA
6979-3767	6959-3766	Always_forest	2.44004	NA	646979	4.44377e+06	0	NA	0	NA
6994-5668	7013-5689	Always_forest	2.82367	NA	646994	4.44567e+06	0	NA	0	NA
7001-5448	7021-5449	Always_forest	2.85708	NA	647002	4.44545e+06	0	NA	0	NA
7001-5468	7021-5449	Always_forest	2.72797	NA	647001	4.44547e+06	0	NA	0	NA
7005-5349	7025-5329	Always_forest	2.80854	NA	647005	4.44535e+06	0	NA	0	NA
7009-5209	7029-5209	Always_forest	2.74823	NA	647010	4.44521e+06	0	NA	0	NA
7010-5189	7029-5209	Always_forest	2.68285	NA	647011	4.44519e+06	0	NA	0	NA
7014-5069	7034-5089	Always_forest	2.8377	NA	647015	4.44507e+06	0	NA	0	NA
7017-5569	7017-5569	Always_forest	2.60604	NA	647018	4.44557e+06	0	NA	0	NA
7017-5589	7017-5569	Always_forest	2.58799	NA	647017	4.44559e+06	0	NA	0	NA
7018-4949	7038-4970	Always_forest	2.60294	NA	647019	4.44495e+06	0	NA	0	NA
7018-4969	7038-4970	Always_forest	2.85098	NA	647018	4.44497e+06	0	NA	0	NA
7018-5549	7017-5569	Always_forest	2.84834	NA	647018	4.44555e+06	0	NA	0	NA
7021-4869	7042-4850	Always_forest	2.57801	NA	647022	4.44487e+06	0	NA	0	NA
7021-5449	7021-5449	Always_forest	2.8645	NA	647022	4.44545e+06	0	NA	0	NA
7021-5469	7021-5449	Always_forest	2.70556	NA	647021	4.44547e+06	0	NA	0	NA
7025-5349	7025-5329	Always_forest	1.67201	NA	647025	4.44535e+06	0	NA	0	NA
7026-5309	7025-5329	Always_forest	0.808886	NA	647027	4.44531e+06	0	NA	0	NA
7028-5830	7009-5809	Always_forest	2.5401	NA	647029	4.44583e+06	0	NA	0	NA
7029-4629	7050-4610	Always_forest	1.02653	NA	647030	4.44463e+06	0	NA	0	NA
7029-5209	7029-5209	Always_forest	0.699838	NA	647030	4.44521e+06	0	NA	0	NA
7029-5229	7029-5209	Always_forest	2.58377	NA	647029	4.44523e+06	0	NA	0	NA
7030-4609	7050-4610	Always_forest	1.57944	NA	647030	4.44461e+06	0	NA	0	NA
7030-5189	7029-5209	Always_forest	2.67899	NA	647031	4.44519e+06	0	NA	0	NA
7031-4589	7050-4610	Always_forest	0.230449	NA	647031	4.44459e+06	0	NA	0	NA
7033-4509	7054-4490	Always_forest	1.6668	NA	647034	4.44451e+06	0	NA	0	NA
7034-4489	7054-4490	Always_forest	1.92007	NA	647034	4.44449e+06	0	NA	0	NA
7034-5069	7034-5089	Always_forest	1.79975	NA	647035	4.44507e+06	0	NA	0	NA
7034-5089	7034-5089	Always_forest	2.76231	NA	647034	4.44509e+06	0	NA	0	NA
7034-5670	7013-5689	Always_forest	2.75743	NA	647034	4.44567e+06	0	NA	0	NA
7035-4469	7054-4490	Always_forest	1.98579	NA	647035	4.44447e+06	0	NA	0	NA
7037-4389	7058-4370	Always_forest	1.60282	NA	647038	4.44439e+06	0	NA	0	NA
7037-4989	7038-4970	Always_forest	1.71466	NA	647037	4.44499e+06	0	NA	0	NA
7037-5570	7017-5569	Always_forest	2.7676	NA	647038	4.44557e+06	0	NA	0	NA
7037-5590	7017-5569	Always_forest	2.04513	NA	647037	4.44559e+06	0	NA	0	NA
7038-4970	7038-4970	Always_forest	2.19673	NA	647038	4444970	0	NA	0	NA
7038-5550	7017-5569	Always_forest	2.80597	NA	647038	4.44555e+06	0	NA	0	NA
7041-4269	7062-4250	Always_forest	2.23073	NA	647042	4.44427e+06	0	NA	0	NA
7041-4870	7042-4850	Always_forest	1.73255	NA	647042	4.44487e+06	0	NA	0	NA
7041-5470	7021-5449	Always_forest	2.39585	NA	647041	4.44547e+06	0	NA	0	NA
7042-4249	7062-4250	Always_forest	2.36502	NA	647043	4.44425e+06	0	NA	0	NA
7043-4229	7062-4250	Always_forest	2.42531	NA	647043	4.44423e+06	0	NA	0	NA
7045-5330	7025-5329	Always_forest	2.88308	NA	647046	4.44533e+06	0	NA	0	NA
7045-5350	7025-5329	Always_forest	2.55336	NA	647045	4.44535e+06	0	NA	0	NA
7046-4129	7066-4130	Always_forest	2.5301	NA	647047	4.44413e+06	0	NA	0	NA
7046-4149	7066-4130	Always_forest	2.89903	NA	647046	4.44415e+06	0	NA	0	NA
7046-5310	7025-5329	Always_forest	1.47363	NA	647047	4.44531e+06	0	NA	0	NA
7047-4109	7066-4130	Always_forest	2.91752	NA	647047	4.44411e+06	0	NA	0	NA
7049-4630	7050-4610	Always_forest	2.67377	NA	647050	4.44463e+06	0	NA	0	NA
7049-5210	7029-5209	Always_forest	2.65569	NA	647050	4.44521e+06	0	NA	0	NA
7049-5230	7029-5209	Always_forest	1.1186	NA	647049	4.44523e+06	0	NA	0	NA
7050-4010	7070-4010	Always_forest	2.90822	NA	647051	4.44401e+06	0	NA	0	NA
7050-4610	7050-4610	Always_forest	2.69119	NA	647050	4.44461e+06	0	NA	0	NA
7050-5190	7029-5209	Always_forest	0.567026	NA	647051	4.44519e+06	0	NA	0	NA
7051-3990	7070-4010	Always_forest	1.83569	NA	647051	4.44399e+06	0	NA	0	NA
7051-4590	7050-4610	Always_forest	2.87147	NA	647051	4.44459e+06	0	NA	0	NA
7053-4510	7054-4490	Always_forest	2.74799	NA	647054	4.44451e+06	0	NA	0	NA
7053-5110	7034-5089	Always_forest	2.74276	NA	647053	4.44511e+06	0	NA	0	NA
7054-3890	7074-3890	Always_forest	1.91751	NA	647055	4.44389e+06	0	NA	0	NA
7054-3910	7074-3890	Always_forest	2.86204	NA	647054	4.44391e+06	0	NA	0	NA
7054-4490	7054-4490	Always_forest	2.75363	NA	647054	4.44449e+06	0	NA	0	NA
7054-5070	7034-5089	Always_forest	1.99202	NA	647055	4.44507e+06	0	NA	0	NA
7054-5090	7034-5089	Always_forest	2.85252	NA	647054	4.44509e+06	0	NA	0	NA
7055-3870	7074-3890	Always_forest	2.11177	NA	647056	4.44387e+06	0	NA	0	NA
7055-4470	7054-4490	Always_forest	2.81379	NA	647055	4.44447e+06	0	NA	0	NA
7057-4390	7058-4370	Always_forest	2.77968	NA	647058	4.44439e+06	0	NA	0	NA
7057-4990	7038-4970	Always_forest	2.15186	NA	647057	4.44499e+06	0	NA	0	NA
7058-3770	7078-3770	Always_forest	2.804	NA	647059	4.44377e+06	0	NA	0	NA
7058-3790	7078-3770	Always_forest	2.79432	NA	647058	4.44379e+06	0	NA	0	NA
7058-4370	7058-4370	Always_forest	2.78689	NA	647059	4.44437e+06	0	NA	0	NA
7058-4950	7038-4970	Always_forest	2.19296	NA	647059	4.44495e+06	0	NA	0	NA
7058-4970	7038-4970	Always_forest	2.79419	NA	647058	4.44497e+06	0	NA	0	NA
7059-3750	7078-3770	Always_forest	2.75524	NA	647060	4.44375e+06	0	NA	0	NA
7061-4270	7062-4250	Always_forest	2.74571	NA	647062	4.44427e+06	0	NA	0	NA
7061-4870	7042-4850	Always_forest	2.84193	NA	647062	4.44487e+06	0	NA	0	NA
7062-3670	7083-3650	Always_forest	2.41068	NA	647062	4.44367e+06	0	NA	0	NA
7062-4250	7062-4250	Always_forest	2.73632	NA	647063	4.44425e+06	0	NA	0	NA
7063-3630	7083-3650	Always_forest	2.54537	NA	647064	4.44363e+06	0	NA	0	NA
7063-3650	7083-3650	Always_forest	2.52118	NA	647063	4.44365e+06	0	NA	0	NA
7063-4230	7062-4250	Always_forest	2.69314	NA	647063	4.44423e+06	0	NA	0	NA
7066-3550	7087-3531	Always_forest	2.92421	NA	647066	4.44355e+06	0	NA	0	NA
7066-4130	7066-4130	Always_forest	2.66921	NA	647067	4.44413e+06	0	NA	0	NA
7066-4150	7066-4130	Always_forest	2.65073	NA	647066	4.44415e+06	0	NA	0	NA
7066-4710	7046-4730	Always_forest	2.6564	NA	647067	4.44471e+06	0	NA	0	NA
7066-4730	7046-4730	Always_forest	2.66091	NA	647066	4.44473e+06	0	NA	0	NA
7067-3510	7087-3531	Always_forest	2.91414	NA	647068	4.44351e+06	0	NA	0	NA
7067-3530	7087-3531	Always_forest	2.92283	NA	647067	4.44353e+06	0	NA	0	NA
7067-4110	7066-4130	Always_forest	2.68698	NA	647067	4.44411e+06	0	NA	0	NA
7069-4630	7050-4610	Always_forest	2.73324	NA	647070	4.44463e+06	0	NA	0	NA
7070-4010	7070-4010	Always_forest	2.6466	NA	647071	4.44401e+06	0	NA	0	NA
7070-4030	7070-4010	Always_forest	2.64606	NA	647070	4.44403e+06	0	NA	0	NA
7070-4610	7050-4610	Always_forest	2.86934	NA	647070	4.44461e+06	0	NA	0	NA
7071-3990	7070-4010	Always_forest	2.73927	NA	647071	4.44399e+06	0	NA	0	NA
7071-4590	7050-4610	Always_forest	2.64802	NA	647071	4.44459e+06	0	NA	0	NA
7073-4511	7054-4490	Always_forest	2.76699	NA	647074	4.44451e+06	0	NA	0	NA
7074-3890	7074-3890	Always_forest	2.662	NA	647075	4.44389e+06	0	NA	0	NA
7074-3910	7074-3890	Always_forest	2.81348	NA	647074	4.44391e+06	0	NA	0	NA
7074-4491	7054-4490	Always_forest	2.78249	NA	647074	4.44449e+06	0	NA	0	NA
7075-3870	7074-3890	Always_forest	2.77463	NA	647076	4.44387e+06	0	NA	0	NA
7075-4471	7054-4490	Always_forest	2.67341	NA	647075	4.44447e+06	0	NA	0	NA
7077-4391	7058-4370	Always_forest	2.81544	NA	647078	4.44439e+06	0	NA	0	NA
7078-3770	7078-3770	Always_forest	2.70291	NA	647079	4.44377e+06	0	NA	0	NA
7078-3790	7078-3770	Always_forest	2.75803	NA	647078	4.44379e+06	0	NA	0	NA
7078-4371	7058-4370	Always_forest	2.83248	NA	647079	4.44437e+06	0	NA	0	NA
7079-3750	7078-3770	Always_forest	2.82393	NA	647080	4.44375e+06	0	NA	0	NA
7081-4271	7062-4250	Always_forest	2.86689	NA	647082	4.44427e+06	0	NA	0	NA
7082-3670	7083-3650	Always_forest	2.70872	NA	647082	4.44367e+06	0	NA	0	NA
7082-4251	7062-4250	Always_forest	2.88402	NA	647083	4.44425e+06	0	NA	0	NA
7083-3631	7083-3650	Always_forest	2.87547	NA	647084	4443631	0	NA	0	NA
7083-3650	7083-3650	Always_forest	2.71874	NA	647083	4.44365e+06	0	NA	0	NA
7083-4231	7062-4250	Always_forest	2.72334	NA	647083	4.44423e+06	0	NA	0	NA
7086-3551	7087-3531	Always_forest	2.67474	NA	647086	4.44355e+06	0	NA	0	NA
7086-4131	7066-4130	Always_forest	2.67889	NA	647087	4.44413e+06	0	NA	0	NA
7086-4151	7066-4130	Always_forest	2.92015	NA	647086	4.44415e+06	0	NA	0	NA
7087-3511	7087-3531	Always_forest	2.92607	NA	647088	4.44351e+06	0	NA	0	NA
7087-3531	7087-3531	Always_forest	2.70367	NA	647087	4.44353e+06	0	NA	0	NA
7090-4011	7070-4010	Always_forest	2.66525	NA	647091	4.44401e+06	0	NA	0	NA
7090-4031	7070-4010	Always_forest	2.8767	NA	647090	4.44403e+06	0	NA	0	NA
7091-3991	7070-4010	Always_forest	2.66705	NA	647091	4.44399e+06	0	NA	0	NA
7094-3891	7074-3890	Always_forest	2.67989	NA	647095	4.44389e+06	0	NA	0	NA
7094-3911	7074-3890	Always_forest	2.82297	NA	647094	4.44391e+06	0	NA	0	NA
7095-3871	7074-3890	Always_forest	2.69042	NA	647096	4.44387e+06	0	NA	0	NA
7098-3771	7078-3770	Always_forest	2.71784	NA	647099	4.44377e+06	0	NA	0	NA
7098-3791	7078-3770	Always_forest	2.7702	NA	647098	4.44379e+06	0	NA	0	NA
7099-3751	7078-3770	Always_forest	2.73393	NA	647100	4.44375e+06	0	NA	0	NA
7102-3671	7083-3650	Always_forest	2.74354	NA	647102	4.44367e+06	0	NA	0	NA
7102-6032	7121-6053	Always_forest	2.72387	NA	647102	4.44603e+06	0	NA	0	NA
7103-3631	7083-3650	Always_forest	2.7345	NA	647104	4.44363e+06	0	NA	0	NA
7103-3651	7083-3650	Always_forest	2.73878	NA	647103	4.44365e+06	0	NA	0	NA
7104-5952	7125-5933	Always_forest	1.70165	NA	647105	4.44595e+06	0	NA	0	NA
7105-5932	7125-5933	Always_forest	1.04999	NA	647105	4.44593e+06	0	NA	0	NA
7106-3551	7087-3531	Always_forest	2.69237	NA	647106	4.44355e+06	0	NA	0	NA
7107-3511	7087-3531	Always_forest	2.72051	NA	647108	4.44351e+06	0	NA	0	NA
7107-3531	7087-3531	Always_forest	2.72135	NA	647107	4.44353e+06	0	NA	0	NA
7110-5792	7129-5813	Always_forest	2.68363	NA	647110	4.44579e+06	0	NA	0	NA
7112-5712	7133-5693	Always_forest	2.68528	NA	647113	4.44571e+06	0	NA	0	NA
7114-5672	7133-5693	Always_forest	2.69712	NA	647114	4.44567e+06	0	NA	0	NA
7116-5592	7137-5573	Always_forest	2.70686	NA	647117	4.44559e+06	0	NA	0	NA
7117-5572	7137-5573	Always_forest	1.70044	NA	647118	4.44557e+06	0	NA	0	NA
7118-5552	7137-5573	Always_forest	2.73239	NA	647118	4.44555e+06	0	NA	0	NA
7121-5453	7141-5453	Always_forest	1.92531	NA	647122	4.44545e+06	0	NA	0	NA
7121-5473	7141-5453	Always_forest	1.85721	NA	647121	4.44547e+06	0	NA	0	NA
7121-6053	7121-6053	Always_forest	1.44576	NA	647121	4.44605e+06	0	NA	0	NA
7122-6033	7121-6053	Always_forest	0.932981	NA	647122	4.44603e+06	0	NA	0	NA
7124-5953	7125-5933	Always_forest	2.75818	NA	647125	4.44595e+06	0	NA	0	NA
7125-5333	7145-5333	Always_forest	2.74974	NA	647126	4.44533e+06	0	NA	0	NA
7125-5353	7145-5333	Always_forest	2.75373	NA	647125	4.44535e+06	0	NA	0	NA
7125-5933	7125-5933	Always_forest	1.67468	NA	647125	4.44593e+06	0	NA	0	NA
7126-5313	7145-5333	Always_forest	1.77822	NA	647127	4.44531e+06	0	NA	0	NA
7126-5913	7125-5933	Always_forest	1.76425	NA	647126	4.44591e+06	0	NA	0	NA
7129-5213	7149-5213	Always_forest	1.84198	NA	647130	4.44521e+06	0	NA	0	NA
7129-5233	7149-5213	Always_forest	2.73885	NA	647129	4.44523e+06	0	NA	0	NA
7132-5713	7133-5693	Always_forest	1.93942	NA	647133	4.44571e+06	0	NA	0	NA
7133-5113	7153-5093	Always_forest	0.123852	NA	647133	4.44511e+06	0	NA	0	NA
7133-5693	7133-5693	Always_forest	1.15076	NA	647134	4.44569e+06	0	NA	0	NA
7134-5673	7133-5693	Always_forest	1.64621	NA	647134	4.44567e+06	0	NA	0	NA
7136-5593	7137-5573	Always_forest	1.61658	NA	647137	4.44559e+06	0	NA	0	NA
7137-4993	7158-4974	Always_forest	1.99216	NA	647137	4.44499e+06	0	NA	0	NA
7138-4953	7158-4974	Always_forest	2.07056	NA	647139	4.44495e+06	0	NA	0	NA
7138-4973	7158-4974	Always_forest	2.29334	NA	647138	4.44497e+06	0	NA	0	NA
7138-5553	7137-5573	Always_forest	1.93399	NA	647138	4.44555e+06	0	NA	0	NA
7140-6073	7121-6053	Always_forest	1.33102	NA	647141	4.44607e+06	0	NA	0	NA
7141-4873	7162-4854	Always_forest	1.02938	NA	647141	4.44487e+06	0	NA	0	NA
7141-5473	7141-5453	Always_forest	1.84386	NA	647141	4.44547e+06	0	NA	0	NA
7141-6053	7121-6053	Always_forest	1.87892	NA	647141	4.44605e+06	0	NA	0	NA
7142-4833	7162-4854	Always_forest	1.48572	NA	647143	4.44483e+06	0	NA	0	NA
7142-4853	7162-4854	Always_forest	2.3733	NA	647142	4.44485e+06	0	NA	0	NA
7142-5433	7141-5453	Always_forest	1.98784	NA	647142	4.44543e+06	0	NA	0	NA
7142-6033	7121-6053	Always_forest	1.878	NA	647142	4.44603e+06	0	NA	0	NA
7145-4753	7166-4734	Always_forest	2.52607	NA	647146	4.44475e+06	0	NA	0	NA
7145-5333	7145-5333	Always_forest	2.49949	NA	647146	4.44533e+06	0	NA	0	NA
7145-5353	7145-5333	Always_forest	2.05023	NA	647145	4.44535e+06	0	NA	0	NA
7146-4713	7166-4734	Always_forest	2.55113	NA	647147	4.44471e+06	0	NA	0	NA
7146-4733	7166-4734	Always_forest	2.10938	NA	647146	4.44473e+06	0	NA	0	NA
7146-5313	7145-5333	Always_forest	1.93641	NA	647146	4.44531e+06	0	NA	0	NA
7146-5914	7125-5933	Always_forest	1.82517	NA	647146	4.44591e+06	0	NA	0	NA
7149-4633	7170-4614	Always_forest	2.63138	NA	647150	4.44463e+06	0	NA	0	NA
7149-5213	7149-5213	Always_forest	1.86231	NA	647150	4.44521e+06	0	NA	0	NA
7150-4593	7170-4614	Always_forest	2.63849	NA	647151	4.44459e+06	0	NA	0	NA
7150-4613	7170-4614	Always_forest	1.76238	NA	647150	4.44461e+06	0	NA	0	NA
7153-4513	7174-4494	Always_forest	2.66215	NA	647154	4.44451e+06	0	NA	0	NA
7153-5113	7153-5093	Always_forest	1.23249	NA	647153	4.44511e+06	0	NA	0	NA
7153-5694	7133-5693	Always_forest	1.46982	NA	647154	4.44569e+06	0	NA	0	NA
7154-4493	7174-4494	Always_forest	2.67773	NA	647154	4.44449e+06	0	NA	0	NA
7154-5674	7133-5693	Always_forest	1.87529	NA	647154	4.44567e+06	0	NA	0	NA
7155-4473	7174-4494	Always_forest	1.44311	NA	647155	4.44447e+06	0	NA	0	NA
7157-4393	7178-4374	Always_forest	2.71382	NA	647158	4.44439e+06	0	NA	0	NA
7157-4994	7158-4974	Always_forest	1.97772	NA	647157	4.44499e+06	0	NA	0	NA
7158-4373	7178-4374	Always_forest	1.59362	NA	647158	4.44437e+06	0	NA	0	NA
7158-4954	7158-4974	Always_forest	2.73342	NA	647159	4.44495e+06	0	NA	0	NA
7158-4974	7158-4974	Always_forest	2.06058	NA	647158	4.44497e+06	0	NA	0	NA
7159-4353	7178-4374	Always_forest	1.99109	NA	647159	4.44435e+06	0	NA	0	NA
7161-4273	7182-4254	Always_forest	2.77399	NA	647162	4.44427e+06	0	NA	0	NA
7161-4874	7162-4854	Always_forest	2.33224	NA	647161	4.44487e+06	0	NA	0	NA
7161-5474	7141-5453	Always_forest	1.97419	NA	647161	4.44547e+06	0	NA	0	NA
7162-4253	7182-4254	Always_forest	2.79445	NA	647163	4.44425e+06	0	NA	0	NA
7162-4834	7162-4854	Always_forest	2.78422	NA	647163	4.44483e+06	0	NA	0	NA
7162-4854	7162-4854	Always_forest	2.37086	NA	647162	4.44485e+06	0	NA	0	NA
7163-4233	7182-4254	Always_forest	2.83487	NA	647163	4.44423e+06	0	NA	0	NA
7165-4754	7166-4734	Always_forest	2.52488	NA	647166	4.44475e+06	0	NA	0	NA
7165-5334	7145-5333	Always_forest	2.49813	NA	647166	4.44533e+06	0	NA	0	NA
7165-5354	7145-5333	Always_forest	2.09871	NA	647165	4.44535e+06	0	NA	0	NA
7166-4714	7166-4734	Always_forest	2.8546	NA	647167	4.44471e+06	0	NA	0	NA
7166-4734	7166-4734	Always_forest	2.84478	NA	647166	4.44473e+06	0	NA	0	NA
7166-5314	7145-5333	Always_forest	2.55006	NA	647166	4.44531e+06	0	NA	0	NA
7169-5214	7149-5213	Always_forest	2.00471	NA	647170	4.44521e+06	0	NA	0	NA
7169-5234	7149-5213	Always_forest	2.89285	NA	647169	4.44523e+06	0	NA	0	NA
7170-4594	7170-4614	Always_forest	2.61421	NA	647171	4.44459e+06	0	NA	0	NA
7170-4614	7170-4614	Always_forest	2.61079	NA	647170	4.44461e+06	0	NA	0	NA
7173-4514	7174-4494	Always_forest	2.91128	NA	647174	4.44451e+06	0	NA	0	NA
7173-5094	7153-5093	Always_forest	2.90212	NA	647174	4.44509e+06	0	NA	0	NA
7174-4494	7174-4494	Always_forest	1.84942	NA	647174	4.44449e+06	0	NA	0	NA
7174-5074	7153-5093	Always_forest	1.07262	NA	647175	4.44507e+06	0	NA	0	NA
7175-4474	7174-4494	Always_forest	2.9143	NA	647175	4.44447e+06	0	NA	0	NA
7177-4394	7178-4374	Always_forest	2.65256	NA	647178	4.44439e+06	0	NA	0	NA
7177-4994	7158-4974	Always_forest	2.6444	NA	647177	4.44499e+06	0	NA	0	NA
7178-4374	7178-4374	Always_forest	0.689309	NA	647178	4.44437e+06	0	NA	0	NA
7178-4954	7158-4974	Always_forest	2.89887	NA	647179	4.44495e+06	0	NA	0	NA
7178-4974	7158-4974	Always_forest	2.90659	NA	647178	4.44497e+06	0	NA	0	NA
7179-4354	7178-4374	Always_forest	2.66125	NA	647179	4.44435e+06	0	NA	0	NA
7181-4274	7182-4254	Always_forest	2.86814	NA	647182	4.44427e+06	0	NA	0	NA
7181-4874	7162-4854	Always_forest	2.71029	NA	647181	4.44487e+06	0	NA	0	NA
7182-4254	7182-4254	Always_forest	1.982	NA	647183	4.44425e+06	0	NA	0	NA
7182-4834	7162-4854	Always_forest	2.86055	NA	647183	4.44483e+06	0	NA	0	NA
7182-4854	7162-4854	Always_forest	2.72078	NA	647182	4.44485e+06	0	NA	0	NA
7183-4234	7182-4254	Always_forest	2.06352	NA	647183	4.44423e+06	0	NA	0	NA
7185-4754	7166-4734	Always_forest	2.82398	NA	647186	4.44475e+06	0	NA	0	NA
7186-4714	7166-4734	Always_forest	2.33308	NA	647187	4.44471e+06	0	NA	0	NA
7186-4734	7166-4734	Always_forest	2.81708	NA	647186	4.44473e+06	0	NA	0	NA
7190-4595	7170-4614	Always_forest	2.78593	NA	647191	4.4446e+06	0	NA	0	NA
7190-4615	7170-4614	Always_forest	2.82703	NA	647190	4.44462e+06	0	NA	0	NA
7192-6896	7212-6896	Always_forest	2.52523	NA	647193	4.4469e+06	0	NA	0	NA
7192-6916	7212-6896	Always_forest	2.49853	NA	647192	4.44692e+06	0	NA	0	NA
7193-4515	7174-4494	Always_forest	2.88596	NA	647194	4.44452e+06	0	NA	0	NA
7194-4495	7174-4494	Always_forest	2.87898	NA	647194	4.4445e+06	0	NA	0	NA
7195-4475	7174-4494	Always_forest	2.87209	NA	647195	4.44448e+06	0	NA	0	NA
7197-4395	7178-4374	Always_forest	2.84563	NA	647198	4.4444e+06	0	NA	0	NA
7198-4375	7178-4374	Always_forest	2.83939	NA	647198	4.44438e+06	0	NA	0	NA
7199-4355	7178-4374	Always_forest	2.83334	NA	647199	4.44436e+06	0	NA	0	NA
7201-4275	7182-4254	Always_forest	2.81149	NA	647202	4.44428e+06	0	NA	0	NA
7202-4255	7182-4254	Always_forest	2.80672	NA	647203	4.44426e+06	0	NA	0	NA
7203-4235	7182-4254	Always_forest	2.80228	NA	647203	4.44424e+06	0	NA	0	NA
7208-6436	7229-6417	Always_forest	2.02235	NA	647208	4.44644e+06	0	NA	0	NA
7209-6416	7229-6417	Always_forest	1.97322	NA	647209	4.44642e+06	0	NA	0	NA
7212-6896	7212-6896	Always_forest	1.53983	NA	647213	4.4469e+06	0	NA	0	NA
7212-6916	7212-6896	Always_forest	1.32838	NA	647212	4.44692e+06	0	NA	0	NA
7216-6776	7216-6776	Always_forest	1.83129	NA	647217	4.44678e+06	0	NA	0	NA
7221-6036	7241-6057	Always_forest	2.15027	NA	647222	4.44604e+06	0	NA	0	NA
7224-5956	7245-5937	Always_forest	2.18301	NA	647225	4.44596e+06	0	NA	0	NA
7226-5916	7245-5937	Always_forest	2.0952	NA	647226	4.44592e+06	0	NA	0	NA
7228-6437	7229-6417	Always_forest	2.08568	NA	647228	4.44644e+06	0	NA	0	NA
7229-6417	7229-6417	Always_forest	2.04438	NA	647229	4.44642e+06	0	NA	0	NA
7232-5716	7253-5697	Always_forest	2.08117	NA	647233	4.44572e+06	0	NA	0	NA
7232-6897	7212-6896	Always_forest	1.69496	NA	647233	4.4469e+06	0	NA	0	NA
7236-5597	7257-5577	Always_forest	2.33554	NA	647237	4.4456e+06	0	NA	0	NA
7236-6197	7237-6177	Always_forest	1.40909	NA	647236	4.4462e+06	0	NA	0	NA
7236-6777	7216-6776	Always_forest	1.93374	NA	647237	4.44678e+06	0	NA	0	NA
7237-5577	7257-5577	Always_forest	2.37051	NA	647238	4.44558e+06	0	NA	0	NA
7238-5557	7257-5577	Always_forest	2.40334	NA	647238	4.44556e+06	0	NA	0	NA
7241-6037	7241-6057	Always_forest	2.08561	NA	647242	4.44604e+06	0	NA	0	NA
7241-6057	7241-6057	Always_forest	2.06685	NA	647241	4.44606e+06	0	NA	0	NA
7242-5437	7261-5457	Always_forest	2.57199	NA	647242	4.44544e+06	0	NA	0	NA
7244-5957	7245-5937	Always_forest	1.76589	NA	647245	4.44596e+06	0	NA	0	NA
7245-5337	7265-5337	Always_forest	2.57976	NA	647246	4.44534e+06	0	NA	0	NA
7245-5357	7265-5337	Always_forest	2.5758	NA	647245	4.44536e+06	0	NA	0	NA
7245-5937	7245-5937	Always_forest	1.97506	NA	647245	4.44594e+06	0	NA	0	NA
7246-5317	7265-5337	Always_forest	2.3349	NA	647246	4.44532e+06	0	NA	0	NA
7246-5917	7245-5937	Always_forest	2.58484	NA	647246	4.44592e+06	0	NA	0	NA
7248-5837	7249-5817	Always_forest	2.04607	NA	647249	4.44584e+06	0	NA	0	NA
7249-5217	7269-5217	Always_forest	2.23119	NA	647250	4.44522e+06	0	NA	0	NA
7249-5237	7269-5217	Always_forest	2.59229	NA	647249	4.44524e+06	0	NA	0	NA
7249-5817	7249-5817	Always_forest	2.60638	NA	647249	4.44582e+06	0	NA	0	NA
7252-5717	7253-5697	Always_forest	2.34881	NA	647253	4.44572e+06	0	NA	0	NA
7253-5097	7273-5098	Always_forest	2.12551	NA	647254	4.4451e+06	0	NA	0	NA
7253-5117	7273-5098	Always_forest	2.5138	NA	647253	4.44512e+06	0	NA	0	NA
7253-5697	7253-5697	Always_forest	2.52569	NA	647253	4.4457e+06	0	NA	0	NA
7254-5077	7273-5098	Always_forest	2.11015	NA	647255	4.44508e+06	0	NA	0	NA
7256-5597	7257-5577	Always_forest	2.53246	NA	647257	4.4456e+06	0	NA	0	NA
7256-6197	7237-6177	Always_forest	2.0412	NA	647256	4.4462e+06	0	NA	0	NA
7257-4977	7277-4978	Always_forest	2.44986	NA	647258	4.44498e+06	0	NA	0	NA
7257-4997	7277-4978	Always_forest	2.45986	NA	647257	4.445e+06	0	NA	0	NA
7258-4957	7277-4978	Always_forest	2.44078	NA	647259	4.44496e+06	0	NA	0	NA
7261-6038	7241-6057	Always_forest	2.73164	NA	647262	4.44604e+06	0	NA	0	NA
7261-6058	7241-6057	Always_forest	1.90687	NA	647261	4.44606e+06	0	NA	0	NA
7262-4837	7282-4858	Always_forest	2.40341	NA	647263	4.44484e+06	0	NA	0	NA
7264-5958	7245-5937	Always_forest	1.89304	NA	647265	4.44596e+06	0	NA	0	NA
7265-5337	7265-5337	Always_forest	2.38355	NA	647266	4.44534e+06	0	NA	0	NA
7265-5938	7245-5937	Always_forest	2.81857	NA	647265	4.44594e+06	0	NA	0	NA
7266-4717	7286-4738	Always_forest	2.03125	NA	647267	4.44472e+06	0	NA	0	NA
7266-5317	7265-5337	Always_forest	2.3681	NA	647266	4.44532e+06	0	NA	0	NA
7266-5918	7245-5937	Always_forest	2.84409	NA	647266	4.44592e+06	0	NA	0	NA
7268-5838	7249-5817	Always_forest	2.08796	NA	647269	4.44584e+06	0	NA	0	NA
7269-4637	7290-4618	Always_forest	2.28283	NA	647270	4.44464e+06	0	NA	0	NA
7269-5217	7269-5217	Always_forest	2.27554	NA	647270	4.44522e+06	0	NA	0	NA
7269-5818	7249-5817	Always_forest	2.89106	NA	647269	4.44582e+06	0	NA	0	NA
7270-4597	7290-4618	Always_forest	2.32286	NA	647271	4.4446e+06	0	NA	0	NA
7270-5798	7249-5817	Always_forest	2.91278	NA	647270	4.4458e+06	0	NA	0	NA
7272-5718	7253-5697	Always_forest	2.35999	NA	647273	4.44572e+06	0	NA	0	NA
7273-4517	7294-4498	Always_forest	2.48532	NA	647274	4.44452e+06	0	NA	0	NA
7273-5098	7273-5098	Always_forest	2.18381	NA	647274	4.4451e+06	0	NA	0	NA
7273-5118	7273-5098	Always_forest	2.95321	NA	647273	4.44512e+06	0	NA	0	NA
7273-5698	7253-5697	Always_forest	2.51206	NA	647273	4.4457e+06	0	NA	0	NA
7274-4477	7294-4498	Always_forest	2.16406	NA	647275	4.44448e+06	0	NA	0	NA
7274-4497	7294-4498	Always_forest	2.17196	NA	647274	4.4445e+06	0	NA	0	NA
7276-5598	7257-5577	Always_forest	2.53733	NA	647277	4.4456e+06	0	NA	0	NA
7277-4397	7298-4378	Always_forest	2.11069	NA	647278	4.4444e+06	0	NA	0	NA
7277-4978	7277-4978	Always_forest	3.07293	NA	647278	4.44498e+06	0	NA	0	NA
7277-5578	7257-5577	Always_forest	2.56192	NA	647278	4.44558e+06	0	NA	0	NA
7278-4377	7298-4378	Always_forest	2.20909	NA	647278	4.44438e+06	0	NA	0	NA
7279-4357	7298-4378	Always_forest	2.57796	NA	647279	4.44436e+06	0	NA	0	NA
7280-5478	7261-5457	Always_forest	2.157	NA	647281	4.44548e+06	0	NA	0	NA
7281-4278	7302-4258	Always_forest	2.97369	NA	647282	4444278	0	NA	0	NA
7281-4878	7282-4858	Always_forest	2.96461	NA	647281	4.44488e+06	0	NA	0	NA
7282-4258	7302-4258	Always_forest	2.64096	NA	647282	4.44426e+06	0	NA	0	NA
7283-4238	7302-4258	Always_forest	1.54974	NA	647283	4.44424e+06	0	NA	0	NA
7285-5358	7265-5337	Always_forest	2.70609	NA	647285	4.44536e+06	0	NA	0	NA
7286-4738	7286-4738	Always_forest	1.47422	NA	647286	4.44474e+06	0	NA	0	NA
7286-5318	7265-5337	Always_forest	2.71645	NA	647286	4.44532e+06	0	NA	0	NA
7289-4638	7290-4618	Always_forest	3.06312	NA	647290	4.44464e+06	0	NA	0	NA
7289-5218	7269-5217	Always_forest	2.72657	NA	647290	4.44522e+06	0	NA	0	NA
7290-4598	7290-4618	Always_forest	3.07044	NA	647291	4.4446e+06	0	NA	0	NA
7290-4618	7290-4618	Always_forest	2.75975	NA	647290	4.44462e+06	0	NA	0	NA
7293-4518	7294-4498	Always_forest	1.97782	NA	647294	4.44452e+06	0	NA	0	NA
7294-4478	7294-4498	Always_forest	2.26357	NA	647295	4.44448e+06	0	NA	0	NA
7294-4498	7294-4498	Always_forest	2.21783	NA	647294	4.4445e+06	0	NA	0	NA
7297-4398	7298-4378	Always_forest	3.08221	NA	647298	4.4444e+06	0	NA	0	NA
7298-4378	7298-4378	Always_forest	3.08157	NA	647298	4.44438e+06	0	NA	0	NA
7298-4958	7277-4978	Always_forest	2.75481	NA	647299	4.44496e+06	0	NA	0	NA
7299-4358	7298-4378	Always_forest	2.40707	NA	647299	4.44436e+06	0	NA	0	NA
7301-4278	7302-4258	Always_forest	2.74744	NA	647302	4.44428e+06	0	NA	0	NA
7302-4258	7302-4258	Always_forest	2.19728	NA	647302	4.44426e+06	0	NA	0	NA
7303-4238	7302-4258	Always_forest	3.08041	NA	647303	4.44424e+06	0	NA	0	NA
7305-4759	7286-4738	Always_forest	2.71434	NA	647305	4444759	0	NA	0	NA
7306-4719	7286-4738	Always_forest	2.56155	NA	647307	4.44472e+06	0	NA	0	NA
7306-4739	7286-4738	Always_forest	2.18159	NA	647306	4.44474e+06	0	NA	0	NA
7308-7020	7328-7020	Always_forest	1.79162	NA	647309	4.44702e+06	0	NA	0	NA
7309-4639	7290-4618	Always_forest	2.68063	NA	647310	4.44464e+06	0	NA	0	NA
7310-4599	7290-4618	Always_forest	1.63998	NA	647311	4.4446e+06	0	NA	0	NA
7311-6920	7332-6900	Always_forest	2.64789	NA	647312	4.44692e+06	0	NA	0	NA
7313-4519	7294-4498	Always_forest	1.46627	NA	647314	4.44452e+06	0	NA	0	NA
7313-6880	7332-6900	Always_forest	2.65699	NA	647313	4.44688e+06	0	NA	0	NA
7314-4479	7294-4498	Always_forest	2.65956	NA	647315	4.44448e+06	0	NA	0	NA
7314-4499	7294-4498	Always_forest	2.70308	NA	647314	4.4445e+06	0	NA	0	NA
7317-4399	7298-4378	Always_forest	2.65383	NA	647318	4.4444e+06	0	NA	0	NA
7318-4379	7298-4378	Always_forest	2.75392	NA	647318	4.44438e+06	0	NA	0	NA
7319-4359	7298-4378	Always_forest	2.14242	NA	647319	4.44436e+06	0	NA	0	NA
7321-4279	7302-4258	Always_forest	2.19629	NA	647322	4.44428e+06	0	NA	0	NA
7322-4259	7302-4258	Always_forest	2.76796	NA	647322	4.44426e+06	0	NA	0	NA
7323-4239	7302-4258	Always_forest	2.38732	NA	647323	4.44424e+06	0	NA	0	NA
7328-6440	7348-6421	Always_forest	2.1384	NA	647328	4.44644e+06	0	NA	0	NA
7336-6800	7336-6780	Always_forest	1.84763	NA	647336	4.4468e+06	0	NA	0	NA
7347-7041	7328-7020	Always_forest	1.98941	NA	647348	4.44704e+06	0	NA	0	NA
7348-5840	7369-5821	Always_forest	2.81395	NA	647349	4.44584e+06	0	NA	0	NA
7348-6441	7348-6421	Always_forest	2.44448	NA	647348	4.44644e+06	0	NA	0	NA
7348-7021	7328-7020	Always_forest	2.06028	NA	647349	4.44702e+06	0	NA	0	NA
7349-5820	7369-5821	Always_forest	2.85929	NA	647349	4.44582e+06	0	NA	0	NA
7350-5800	7369-5821	Always_forest	2.07074	NA	647350	4.4458e+06	0	NA	0	NA
7353-5701	7373-5701	Always_forest	2.10044	NA	647353	4.4457e+06	0	NA	0	NA
7354-5681	7373-5701	Always_forest	2.09625	NA	647354	4.44568e+06	0	NA	0	NA
7356-5601	7377-5581	Always_forest	2.94002	NA	647357	4.4456e+06	0	NA	0	NA
7357-5581	7377-5581	Always_forest	2.1873	NA	647358	4.44558e+06	0	NA	0	NA
7361-5461	7381-5461	Always_forest	2.34056	NA	647362	4.44546e+06	0	NA	0	NA
7366-5321	7385-5341	Always_forest	2.85525	NA	647366	4.44532e+06	0	NA	0	NA
7368-5841	7369-5821	Always_forest	2.80784	NA	647369	4.44584e+06	0	NA	0	NA
7369-5221	7389-5222	Always_forest	2.8517	NA	647370	4.44522e+06	0	NA	0	NA
7369-5241	7389-5222	Always_forest	1.61521	NA	647369	4.44524e+06	0	NA	0	NA
7369-5821	7369-5821	Always_forest	1.34811	NA	647369	4.44582e+06	0	NA	0	NA
7370-5201	7389-5222	Always_forest	2.85435	NA	647370	4.4452e+06	0	NA	0	NA
7370-5801	7369-5821	Always_forest	2.43932	NA	647370	4.4458e+06	0	NA	0	NA
7372-5721	7373-5701	Always_forest	2.43159	NA	647373	4.44572e+06	0	NA	0	NA
7373-5121	7393-5102	Always_forest	2.449	NA	647373	4.44512e+06	0	NA	0	NA
7373-5701	7373-5701	Always_forest	1.18498	NA	647373	4.4457e+06	0	NA	0	NA
7374-5681	7373-5701	Always_forest	2.51733	NA	647374	4.44568e+06	0	NA	0	NA
7376-5601	7377-5581	Always_forest	2.50185	NA	647377	4.4456e+06	0	NA	0	NA
7377-5581	7377-5581	Always_forest	2.92927	NA	647377	4.44558e+06	0	NA	0	NA
7378-5561	7377-5581	Always_forest	2.92357	NA	647378	4.44556e+06	0	NA	0	NA
7380-5481	7381-5461	Always_forest	2.63103	NA	647381	4.44548e+06	0	NA	0	NA
7381-4861	7401-4862	Always_forest	2.70754	NA	647382	4.44486e+06	0	NA	0	NA
7381-4881	7401-4862	Always_forest	2.69282	NA	647381	4.44488e+06	0	NA	0	NA
7381-5461	7381-5461	Always_forest	2.89189	NA	647382	4.44546e+06	0	NA	0	NA
7382-4841	7401-4862	Always_forest	1.77554	NA	647383	4.44484e+06	0	NA	0	NA
7382-5441	7381-5461	Always_forest	1.63033	NA	647382	4.44544e+06	0	NA	0	NA
7385-4761	7406-4742	Always_forest	1.47407	NA	647385	4.44476e+06	0	NA	0	NA
7385-5341	7385-5341	Always_forest	2.86666	NA	647386	4.44534e+06	0	NA	0	NA
7386-4721	7406-4742	Always_forest	2.8633	NA	647387	4.44472e+06	0	NA	0	NA
7386-4741	7406-4742	Always_forest	1.54839	NA	647386	4.44474e+06	0	NA	0	NA
7386-5321	7385-5341	Always_forest	1.76827	NA	647386	4.44532e+06	0	NA	0	NA
7389-4641	7410-4622	Always_forest	1.6026	NA	647389	4.44464e+06	0	NA	0	NA
7389-5222	7389-5222	Always_forest	1.69249	NA	647390	4.44522e+06	0	NA	0	NA
7389-5242	7389-5222	Always_forest	2.84964	NA	647389	4.44524e+06	0	NA	0	NA
7390-4601	7410-4622	Always_forest	2.87193	NA	647391	4.4446e+06	0	NA	0	NA
7390-4621	7410-4622	Always_forest	2.86091	NA	647390	4.44462e+06	0	NA	0	NA
7392-5722	7373-5701	Always_forest	1.54444	NA	647393	4.44572e+06	0	NA	0	NA
7393-4521	7414-4502	Always_forest	1.1959	NA	647394	4.44452e+06	0	NA	0	NA
7393-5702	7373-5701	Always_forest	1.67888	NA	647393	4.4457e+06	0	NA	0	NA
7394-4481	7414-4502	Always_forest	2.93341	NA	647395	4.44448e+06	0	NA	0	NA
7394-4501	7414-4502	Always_forest	2.92368	NA	647394	4.4445e+06	0	NA	0	NA
7394-5682	7373-5701	Always_forest	2.04575	NA	647394	4.44568e+06	0	NA	0	NA
7396-5602	7377-5581	Always_forest	2.93767	NA	647397	4.4456e+06	0	NA	0	NA
7397-4401	7418-4382	Always_forest	2.09184	NA	647398	4.4444e+06	0	NA	0	NA
7397-4982	7397-4982	Always_forest	2.92681	NA	647398	4.44498e+06	0	NA	0	NA
7397-5582	7377-5581	Always_forest	2.19698	NA	647397	4.44558e+06	0	NA	0	NA
7398-4362	7418-4382	Always_forest	2.22181	NA	647399	4.44436e+06	0	NA	0	NA
7398-4382	7418-4382	Always_forest	2.90653	NA	647398	4.44438e+06	0	NA	0	NA
7398-4962	7397-4982	Always_forest	2.17032	NA	647399	4.44496e+06	0	NA	0	NA
7398-5562	7377-5581	Always_forest	2.90184	NA	647398	4.44556e+06	0	NA	0	NA
7400-5482	7381-5461	Always_forest	2.01123	NA	647401	4.44548e+06	0	NA	0	NA
7401-4282	7422-4262	Always_forest	1.71324	NA	647402	4.44428e+06	0	NA	0	NA
7401-4862	7401-4862	Always_forest	2.88125	NA	647402	4.44486e+06	0	NA	0	NA
7401-4882	7401-4862	Always_forest	1.98064	NA	647401	4.44488e+06	0	NA	0	NA
7401-5462	7381-5461	Always_forest	1.52127	NA	647402	4.44546e+06	0	NA	0	NA
7402-4262	7422-4262	Always_forest	2.87781	NA	647402	4.44426e+06	0	NA	0	NA
7402-4842	7401-4862	Always_forest	2.87462	NA	647403	4.44484e+06	0	NA	0	NA
7402-5442	7381-5461	Always_forest	1.59923	NA	647402	4.44544e+06	0	NA	0	NA
7403-4242	7422-4262	Always_forest	1.88213	NA	647403	4.44424e+06	0	NA	0	NA
7405-4762	7406-4742	Always_forest	1.82607	NA	647405	4.44476e+06	0	NA	0	NA
7406-4722	7406-4742	Always_forest	1.13066	NA	647407	4.44472e+06	0	NA	0	NA
7406-4742	7406-4742	Always_forest	1.57089	NA	647406	4.44474e+06	0	NA	0	NA
7409-4642	7410-4622	Always_forest	0.334454	NA	647409	4.44464e+06	0	NA	0	NA
7409-5222	7389-5222	Always_forest	1.04415	NA	647410	4.44522e+06	0	NA	0	NA
7409-5242	7389-5222	Always_forest	2.2595	NA	647409	4.44524e+06	0	NA	0	NA
7410-4602	7410-4622	Always_forest	1.80058	NA	647411	4.4446e+06	0	NA	0	NA
7410-4622	7410-4622	Always_forest	2.05744	NA	647410	4.44462e+06	0	NA	0	NA
7410-5202	7389-5222	Always_forest	2.11541	NA	647410	4.4452e+06	0	NA	0	NA
7413-4522	7414-4502	Always_forest	2.14367	NA	647414	4.44452e+06	0	NA	0	NA
7413-5102	7393-5102	Always_forest	1.54814	NA	647414	4.4451e+06	0	NA	0	NA
7414-4482	7414-4502	Always_forest	2.26583	NA	647415	4.44448e+06	0	NA	0	NA
7414-4502	7414-4502	Always_forest	1.13226	NA	647414	4.4445e+06	0	NA	0	NA
7417-4402	7418-4382	Always_forest	2.08261	NA	647418	4.4444e+06	0	NA	0	NA
7417-4982	7397-4982	Always_forest	2.1124	NA	647418	4.44498e+06	0	NA	0	NA
7417-5002	7397-4982	Always_forest	1.63909	NA	647417	4.445e+06	0	NA	0	NA
7418-4362	7418-4382	Always_forest	1.37949	NA	647419	4.44436e+06	0	NA	0	NA
7418-4382	7418-4382	Always_forest	1.2971	NA	647418	4.44438e+06	0	NA	0	NA
7418-4962	7397-4982	Always_forest	2.061	NA	647419	4.44496e+06	0	NA	0	NA
7421-4282	7422-4262	Always_forest	1.61257	NA	647422	4.44428e+06	0	NA	0	NA
7421-4863	7401-4862	Always_forest	1.58354	NA	647422	4.44486e+06	0	NA	0	NA
7421-4882	7401-4862	Always_forest	2.16862	NA	647421	4.44488e+06	0	NA	0	NA
7422-4262	7422-4262	Always_forest	0.303196	NA	647422	4.44426e+06	0	NA	0	NA
7422-4843	7401-4862	Always_forest	1.7185	NA	647423	4.44484e+06	0	NA	0	NA
7423-4242	7422-4262	Always_forest	1.78497	NA	647423	4.44424e+06	0	NA	0	NA
7425-4763	7406-4742	Always_forest	1.89537	NA	647425	4.44476e+06	0	NA	0	NA
7425-7124	7444-7144	Always_forest	1.89746	NA	647425	4.44712e+06	0	NA	0	NA
7426-4723	7406-4742	Always_forest	2.1123	NA	647427	4.44472e+06	0	NA	0	NA
7426-4743	7406-4742	Always_forest	2.0645	NA	647426	4.44474e+06	0	NA	0	NA
7429-4643	7410-4622	Always_forest	2.18997	NA	647429	4.44464e+06	0	NA	0	NA
7430-4603	7410-4622	Always_forest	2.14594	NA	647431	4.4446e+06	0	NA	0	NA
7430-4623	7410-4622	Always_forest	1.70714	NA	647430	4.44462e+06	0	NA	0	NA
7433-4523	7414-4502	Always_forest	2.26437	NA	647434	4.44452e+06	0	NA	0	NA
7434-4483	7414-4502	Always_forest	2.23707	NA	647435	4.44448e+06	0	NA	0	NA
7434-4503	7414-4502	Always_forest	0.595496	NA	647434	4.4445e+06	0	NA	0	NA
7436-6784	7456-6784	Always_forest	2.24628	NA	647437	4.44678e+06	0	NA	0	NA
7437-4403	7418-4382	Always_forest	2.12934	NA	647438	4.4444e+06	0	NA	0	NA
7438-4363	7418-4382	Always_forest	2.28468	NA	647439	4.44436e+06	0	NA	0	NA
7438-4383	7418-4382	Always_forest	1.2033	NA	647438	4.44438e+06	0	NA	0	NA
7441-4283	7422-4262	Always_forest	2.35443	NA	647442	4.44428e+06	0	NA	0	NA
7441-6644	7460-6665	Always_forest	2.34195	NA	647441	4.44664e+06	0	NA	0	NA
7442-4263	7422-4262	Always_forest	2.42996	NA	647442	4.44426e+06	0	NA	0	NA
7443-4243	7422-4262	Always_forest	2.4064	NA	647443	4.44424e+06	0	NA	0	NA
7443-7164	7444-7144	Always_forest	1.71475	NA	647444	4.44716e+06	0	NA	0	NA
7444-7144	7444-7144	Always_forest	2.18498	NA	647444	4.44714e+06	0	NA	0	NA
7445-7124	7444-7144	Always_forest	2.01182	NA	647445	4.44712e+06	0	NA	0	NA
7448-6444	7468-6425	Always_forest	2.031	NA	647448	4.44644e+06	0	NA	0	NA
7451-6924	7452-6904	Always_forest	1.6988	NA	647452	4.44692e+06	0	NA	0	NA
7457-6764	7456-6784	Always_forest	0.146128	NA	647457	4.44676e+06	0	NA	0	NA
7463-7165	7444-7144	Always_forest	2.92256	NA	647464	4.44717e+06	0	NA	0	NA
7464-6565	7464-6545	Always_forest	1.64768	NA	647464	4.44657e+06	0	NA	0	NA
7464-7145	7444-7144	Always_forest	1.89691	NA	647464	4.44715e+06	0	NA	0	NA
7465-6525	7464-6545	Always_forest	2.52976	NA	647465	4.44653e+06	0	NA	0	NA
7469-5805	7489-5825	Always_forest	2.94388	NA	647470	4.44581e+06	0	NA	0	NA
7474-5685	7493-5705	Always_forest	2.9228	NA	647474	4.44569e+06	0	NA	0	NA
7476-5605	7497-5585	Always_forest	2.74877	NA	647477	4.44561e+06	0	NA	0	NA
7477-5585	7497-5585	Always_forest	2.77751	NA	647477	4.44559e+06	0	NA	0	NA
7477-6185	7477-6185	Always_forest	2.91733	NA	647477	4.44619e+06	0	NA	0	NA
7478-5565	7497-5585	Always_forest	2.16826	NA	647478	4.44557e+06	0	NA	0	NA
7480-5485	7501-5465	Always_forest	2.18974	NA	647481	4.44549e+06	0	NA	0	NA
7480-6665	7460-6665	Always_forest	2.8302	NA	647481	4.44667e+06	0	NA	0	NA
7484-6545	7464-6545	Always_forest	2.3865	NA	647485	4.44655e+06	0	NA	0	NA
7485-6525	7464-6545	Always_forest	1.20548	NA	647485	4.44653e+06	0	NA	0	NA
7488-5245	7509-5226	Always_forest	0.359835	NA	647489	4.44525e+06	0	NA	0	NA
7489-5225	7509-5226	Always_forest	2.96936	NA	647490	4.44523e+06	0	NA	0	NA
7489-5805	7489-5825	Always_forest	2.96883	NA	647490	4.44581e+06	0	NA	0	NA
7489-5825	7489-5825	Always_forest	2.56326	NA	647489	4.44583e+06	0	NA	0	NA
7490-5205	7509-5226	Always_forest	1.89432	NA	647490	4.44521e+06	0	NA	0	NA
7492-5725	7493-5705	Always_forest	1.90736	NA	647493	4.44573e+06	0	NA	0	NA
7493-5705	7493-5705	Always_forest	2.94905	NA	647493	4.44571e+06	0	NA	0	NA
7494-5085	7513-5106	Always_forest	1.62634	NA	647494	4.44509e+06	0	NA	0	NA
7494-5685	7493-5705	Always_forest	2.32693	NA	647494	4.44569e+06	0	NA	0	NA
7497-4985	7517-4986	Always_forest	1.36829	NA	647498	4.44499e+06	0	NA	0	NA
7497-5005	7517-4986	Always_forest	2.30636	NA	647497	4.44501e+06	0	NA	0	NA
7497-5585	7497-5585	Always_forest	2.93264	NA	647497	4.44559e+06	0	NA	0	NA
7498-4965	7517-4986	Always_forest	2.92992	NA	647499	4.44497e+06	0	NA	0	NA
7498-5565	7497-5585	Always_forest	2.77374	NA	647498	4.44557e+06	0	NA	0	NA
7500-5485	7501-5465	Always_forest	2.92742	NA	647501	4.44549e+06	0	NA	0	NA
7501-4865	7521-4866	Always_forest	2.19117	NA	647502	4.44487e+06	0	NA	0	NA
7501-4885	7521-4866	Always_forest	2.21733	NA	647501	4.44489e+06	0	NA	0	NA
7502-4845	7521-4866	Always_forest	1.77677	NA	647503	4.44485e+06	0	NA	0	NA
7504-5366	7505-5346	Always_forest	2.83971	NA	647505	4.44537e+06	0	NA	0	NA
7505-4745	7525-4746	Always_forest	2.02069	NA	647506	4.44475e+06	0	NA	0	NA
7505-5346	7505-5346	Always_forest	1.95303	NA	647506	4.44535e+06	0	NA	0	NA
7506-4725	7525-4746	Always_forest	2.14489	NA	647507	4.44473e+06	0	NA	0	NA
7506-5326	7505-5346	Always_forest	2.91844	NA	647506	4.44533e+06	0	NA	0	NA
7508-5246	7509-5226	Always_forest	2.908	NA	647509	4.44525e+06	0	NA	0	NA
7509-5226	7509-5226	Always_forest	2.30948	NA	647510	4.44523e+06	0	NA	0	NA
7509-5806	7489-5825	Always_forest	1.10209	NA	647510	4.44581e+06	0	NA	0	NA
7509-5826	7489-5825	Always_forest	0.752816	NA	647509	4.44583e+06	0	NA	0	NA
7510-4605	7530-4626	Always_forest	2.95793	NA	647511	4.44461e+06	0	NA	0	NA
7510-5206	7509-5226	Always_forest	2.97643	NA	647510	4.44521e+06	0	NA	0	NA
7512-5726	7493-5705	Always_forest	2.96728	NA	647513	4.44573e+06	0	NA	0	NA
7513-4525	7534-4506	Always_forest	2.42695	NA	647513	4.44453e+06	0	NA	0	NA
7513-5126	7513-5106	Always_forest	2.42121	NA	647513	4.44513e+06	0	NA	0	NA
7513-5706	7493-5705	Always_forest	1.76664	NA	647513	4.44571e+06	0	NA	0	NA
7514-4486	7534-4506	Always_forest	1.78689	NA	647515	4.44449e+06	0	NA	0	NA
7514-4506	7534-4506	Always_forest	2.96164	NA	647514	4444506	0	NA	0	NA
7514-5086	7513-5106	Always_forest	2.40579	NA	647514	4.44509e+06	0	NA	0	NA
7514-5686	7493-5705	Always_forest	2.95453	NA	647514	4.44569e+06	0	NA	0	NA
7516-5606	7497-5585	Always_forest	2.958	NA	647517	4.44561e+06	0	NA	0	NA
7517-4406	7538-4386	Always_forest	1.47363	NA	647518	4.44441e+06	0	NA	0	NA
7517-4986	7517-4986	Always_forest	2.36118	NA	647518	4.44499e+06	0	NA	0	NA
7517-5006	7517-4986	Always_forest	2.37932	NA	647517	4.44501e+06	0	NA	0	NA
7517-5586	7497-5585	Always_forest	2.33658	NA	647517	4.44559e+06	0	NA	0	NA
7518-4366	7538-4386	Always_forest	2.34641	NA	647519	4.44437e+06	0	NA	0	NA
7518-4386	7538-4386	Always_forest	0.927883	NA	647518	4.44439e+06	0	NA	0	NA
7518-4966	7517-4986	Always_forest	1.28398	NA	647518	4.44497e+06	0	NA	0	NA
7520-5486	7501-5465	Always_forest	2.94229	NA	647521	4.44549e+06	0	NA	0	NA
7521-4286	7542-4266	Always_forest	2.33011	NA	647522	4.44429e+06	0	NA	0	NA
7521-4866	7521-4866	Always_forest	2.93969	NA	647522	4.44487e+06	0	NA	0	NA
7521-4886	7521-4866	Always_forest	2.9373	NA	647521	4.44489e+06	0	NA	0	NA
7522-4246	7542-4266	Always_forest	2.19604	NA	647523	4.44425e+06	0	NA	0	NA
7522-4266	7542-4266	Always_forest	2.24087	NA	647522	4.44427e+06	0	NA	0	NA
7522-4846	7521-4866	Always_forest	2.35297	NA	647523	4.44485e+06	0	NA	0	NA
7525-4746	7525-4746	Always_forest	2.11324	NA	647526	4.44475e+06	0	NA	0	NA
7525-5346	7505-5346	Always_forest	2.44857	NA	647526	4.44535e+06	0	NA	0	NA
7526-4726	7525-4746	Always_forest	2.44007	NA	647527	4.44473e+06	0	NA	0	NA
7526-5326	7505-5346	Always_forest	2.15424	NA	647526	4.44533e+06	0	NA	0	NA
7528-5246	7509-5226	Always_forest	2.423	NA	647529	4.44525e+06	0	NA	0	NA
7529-4646	7530-4626	Always_forest	2.315	NA	647529	4.44465e+06	0	NA	0	NA
7529-5226	7509-5226	Always_forest	1.48968	NA	647530	4.44523e+06	0	NA	0	NA
7530-4606	7530-4626	Always_forest	2.28196	NA	647531	4.44461e+06	0	NA	0	NA
7530-4626	7530-4626	Always_forest	2.31144	NA	647530	4.44463e+06	0	NA	0	NA
7530-5206	7509-5226	Always_forest	2.3412	NA	647530	4.44521e+06	0	NA	0	NA
7533-4526	7534-4506	Always_forest	2.36564	NA	647533	4.44453e+06	0	NA	0	NA
7533-5106	7513-5106	Always_forest	2.45168	NA	647534	4.44511e+06	0	NA	0	NA
7533-5126	7513-5106	Always_forest	1.69249	NA	647533	4.44513e+06	0	NA	0	NA
7534-4486	7534-4506	Always_forest	2.14411	NA	647535	4.44449e+06	0	NA	0	NA
7534-4506	7534-4506	Always_forest	2.44929	NA	647534	4.44451e+06	0	NA	0	NA
7537-4406	7538-4386	Always_forest	2.43561	NA	647538	4.44441e+06	0	NA	0	NA
7537-4987	7517-4986	Always_forest	1.09412	NA	647538	4444987	0	NA	0	NA
7537-5006	7517-4986	Always_forest	2.00732	NA	647537	4.44501e+06	0	NA	0	NA
7538-4366	7538-4386	Always_forest	2.37414	NA	647539	4.44437e+06	0	NA	0	NA
7538-4386	7538-4386	Always_forest	2.38245	NA	647538	4.44439e+06	0	NA	0	NA
7538-4967	7517-4986	Always_forest	-0.0268721	NA	647538	4.44497e+06	0	NA	0	NA
7541-4286	7542-4266	Always_forest	2.3687	NA	647542	4.44429e+06	0	NA	0	NA
7541-4867	7521-4866	Always_forest	1.63639	NA	647542	4.44487e+06	0	NA	0	NA
7541-4887	7521-4866	Always_forest	1.92028	NA	647541	4.44489e+06	0	NA	0	NA
7542-4246	7542-4266	Always_forest	2.38801	NA	647543	4.44425e+06	0	NA	0	NA
7542-4266	7542-4266	Always_forest	2.37829	NA	647542	4.44427e+06	0	NA	0	NA
7542-4847	7521-4866	Always_forest	1.74687	NA	647543	4.44485e+06	0	NA	0	NA
7545-4747	7525-4746	Always_forest	2.46662	NA	647546	4.44475e+06	0	NA	0	NA
7545-4767	7525-4746	Always_forest	2.46415	NA	647545	4.44477e+06	0	NA	0	NA
7546-4727	7525-4746	Always_forest	2.19877	NA	647547	4.44473e+06	0	NA	0	NA
7549-4647	7530-4626	Always_forest	-0.09691	NA	647549	4.44465e+06	0	NA	0	NA
7550-4607	7530-4626	Always_forest	2.34171	NA	647551	4.44461e+06	0	NA	0	NA
7550-4627	7530-4626	Always_forest	2.37061	NA	647550	4.44463e+06	0	NA	0	NA
7553-4527	7534-4506	Always_forest	1.36021	NA	647553	4.44453e+06	0	NA	0	NA
7554-4487	7534-4506	Always_forest	2.47606	NA	647555	4.44449e+06	0	NA	0	NA
7554-4507	7534-4506	Always_forest	1.4618	NA	647554	4.44451e+06	0	NA	0	NA
7557-4407	7538-4386	Always_forest	2.08375	NA	647558	4.44441e+06	0	NA	0	NA
7558-4367	7538-4386	Always_forest	2.41591	NA	647559	4.44437e+06	0	NA	0	NA
7558-4387	7538-4386	Always_forest	1.7647	NA	647558	4.44439e+06	0	NA	0	NA
7560-6668	7580-6669	Always_forest	2.40418	NA	647561	4.44667e+06	0	NA	0	NA
7561-4287	7542-4266	Always_forest	2.01313	NA	647562	4.44429e+06	0	NA	0	NA
7561-6648	7580-6669	Always_forest	2.4207	NA	647561	4.44665e+06	0	NA	0	NA
7562-4247	7542-4266	Always_forest	2.41234	NA	647563	4.44425e+06	0	NA	0	NA
7562-4267	7542-4266	Always_forest	1.99848	NA	647562	4.44427e+06	0	NA	0	NA
7568-6428	7588-6429	Always_forest	2.35319	NA	647569	4.44643e+06	0	NA	0	NA
7572-6328	7592-6309	Always_forest	0.857935	NA	647572	4.44633e+06	0	NA	0	NA
7573-6288	7592-6309	Always_forest	2.62439	NA	647574	4.44629e+06	0	NA	0	NA
7576-6789	7576-6789	Always_forest	1.54419	NA	647577	4.44679e+06	0	NA	0	NA
7580-6669	7580-6669	Always_forest	1.6113	NA	647581	4.44667e+06	0	NA	0	NA
7588-5849	7609-5829	Always_forest	2.91311	NA	647589	4.44585e+06	0	NA	0	NA
7589-5809	7609-5829	Always_forest	2.95349	NA	647590	4.44581e+06	0	NA	0	NA
7589-5829	7609-5829	Always_forest	2.50414	NA	647589	4.44583e+06	0	NA	0	NA
7589-6409	7588-6429	Always_forest	2.47634	NA	647589	4.44641e+06	0	NA	0	NA
7592-5729	7613-5709	Always_forest	2.96303	NA	647593	4.44573e+06	0	NA	0	NA
7592-6309	7592-6309	Always_forest	2.53029	NA	647593	4.44631e+06	0	NA	0	NA
7592-6329	7592-6309	Always_forest	1.43008	NA	647592	4.44633e+06	0	NA	0	NA
7593-5689	7613-5709	Always_forest	2.99546	NA	647594	4.44569e+06	0	NA	0	NA
7593-5709	7613-5709	Always_forest	2.64188	NA	647593	4.44571e+06	0	NA	0	NA
7597-5589	7617-5589	Always_forest	2.979	NA	647597	4.44559e+06	0	NA	0	NA
7600-5489	7621-5470	Always_forest	2.97681	NA	647601	4.44549e+06	0	NA	0	NA
7600-6089	7601-6069	Always_forest	2.76182	NA	647600	4.44609e+06	0	NA	0	NA
7601-5469	7621-5470	Always_forest	2.11644	NA	647601	4.44547e+06	0	NA	0	NA
7601-6649	7580-6669	Always_forest	2.0445	NA	647601	4.44665e+06	0	NA	0	NA
7602-5449	7621-5470	Always_forest	2.83097	NA	647602	4.44545e+06	0	NA	0	NA
7604-5369	7625-5350	Always_forest	2.81799	NA	647605	4.44537e+06	0	NA	0	NA
7604-6549	7584-6549	Always_forest	2.84358	NA	647605	4.44655e+06	0	NA	0	NA
7605-5349	7625-5350	Always_forest	1.11126	NA	647606	4.44535e+06	0	NA	0	NA
7606-5329	7625-5350	Always_forest	2.89065	NA	647606	4.44533e+06	0	NA	0	NA
7608-5249	7629-5230	Always_forest	2.29596	NA	647609	4.44525e+06	0	NA	0	NA
7608-5849	7609-5829	Always_forest	2.9124	NA	647608	4.44585e+06	0	NA	0	NA
7608-6430	7588-6429	Always_forest	2.90166	NA	647609	4446430	0	NA	0	NA
7609-5229	7629-5230	Always_forest	1.4748	NA	647610	4.44523e+06	0	NA	0	NA
7609-5809	7609-5829	Always_forest	1.21484	NA	647610	4.44581e+06	0	NA	0	NA
7609-6410	7588-6429	Always_forest	2.9529	NA	647609	4.44641e+06	0	NA	0	NA
7610-5209	7629-5230	Always_forest	2.5012	NA	647610	4.44521e+06	0	NA	0	NA
7612-5129	7633-5110	Always_forest	2.473	NA	647613	4.44513e+06	0	NA	0	NA
7612-5729	7613-5709	Always_forest	2.97182	NA	647613	4.44573e+06	0	NA	0	NA
7612-6310	7592-6309	Always_forest	2.96247	NA	647613	4.44631e+06	0	NA	0	NA
7612-6330	7592-6309	Always_forest	2.52769	NA	647612	4.44633e+06	0	NA	0	NA
7613-5109	7633-5110	Always_forest	1.27669	NA	647614	4.44511e+06	0	NA	0	NA
7613-5709	7613-5709	Always_forest	1.40841	NA	647613	4.44571e+06	0	NA	0	NA
7613-6290	7592-6309	Always_forest	3.00358	NA	647614	4.44629e+06	0	NA	0	NA
7614-5089	7633-5110	Always_forest	2.64032	NA	647614	4.44509e+06	0	NA	0	NA
7616-5609	7617-5589	Always_forest	2.62001	NA	647617	4.44561e+06	0	NA	0	NA
7617-4989	7637-4990	Always_forest	2.65974	NA	647618	4.44499e+06	0	NA	0	NA
7617-5009	7637-4990	Always_forest	1.05881	NA	647617	4.44501e+06	0	NA	0	NA
7617-5589	7617-5589	Always_forest	1.51996	NA	647617	4.44559e+06	0	NA	0	NA
7617-6170	7596-6189	Always_forest	1.33945	NA	647618	4.44617e+06	0	NA	0	NA
7618-4969	7637-4990	Always_forest	2.98775	NA	647618	4.44497e+06	0	NA	0	NA
7618-5569	7617-5589	Always_forest	2.74561	NA	647618	4.44557e+06	0	NA	0	NA
7620-6090	7601-6069	Always_forest	2.98371	NA	647620	4.44609e+06	0	NA	0	NA
7621-4889	7641-4870	Always_forest	2.76093	NA	647621	4.44489e+06	0	NA	0	NA
7621-5470	7621-5470	Always_forest	1.67367	NA	647621	4.44547e+06	0	NA	0	NA
7622-4849	7641-4870	Always_forest	1.87064	NA	647623	4.44485e+06	0	NA	0	NA
7622-5450	7621-5470	Always_forest	1.77004	NA	647622	4.44545e+06	0	NA	0	NA
7624-5370	7625-5350	Always_forest	2.04622	NA	647625	4.44537e+06	0	NA	0	NA
7625-4749	7645-4750	Always_forest	2.8173	NA	647626	4.44475e+06	0	NA	0	NA
7625-4769	7645-4750	Always_forest	2.84296	NA	647625	4.44477e+06	0	NA	0	NA
7625-5350	7625-5350	Always_forest	2.16808	NA	647625	4.44535e+06	0	NA	0	NA
7626-4729	7645-4750	Always_forest	2.22147	NA	647627	4.44473e+06	0	NA	0	NA
7626-5330	7625-5350	Always_forest	1.19424	NA	647626	4.44533e+06	0	NA	0	NA
7628-5250	7629-5230	Always_forest	2.89016	NA	647629	4.44525e+06	0	NA	0	NA
7628-5850	7609-5829	Always_forest	2.26935	NA	647628	4.44585e+06	0	NA	0	NA
7629-4629	7649-4630	Always_forest	2.91196	NA	647630	4.44463e+06	0	NA	0	NA
7629-4649	7649-4630	Always_forest	2.90119	NA	647629	4.44465e+06	0	NA	0	NA
7629-5230	7629-5230	Always_forest	2.42236	NA	647630	4.44523e+06	0	NA	0	NA
7629-5810	7609-5829	Always_forest	1.02938	NA	647630	4.44581e+06	0	NA	0	NA
7629-5830	7609-5829	Always_forest	2.45365	NA	647629	4.44583e+06	0	NA	0	NA
7630-5210	7629-5230	Always_forest	0.639486	NA	647630	4.44521e+06	0	NA	0	NA
7632-5130	7633-5110	Always_forest	2.95254	NA	647633	4.44513e+06	0	NA	0	NA
7632-5730	7613-5709	Always_forest	2.48289	NA	647633	4.44573e+06	0	NA	0	NA
7633-4530	7654-4510	Always_forest	2.97148	NA	647633	4.44453e+06	0	NA	0	NA
7633-5110	7633-5110	Always_forest	2.96211	NA	647634	4.44511e+06	0	NA	0	NA
7633-5690	7613-5709	Always_forest	2.55646	NA	647634	4.44569e+06	0	NA	0	NA
7633-5710	7613-5709	Always_forest	1.23198	NA	647633	4.44571e+06	0	NA	0	NA
7634-4490	7654-4510	Always_forest	2.5693	NA	647635	4.44449e+06	0	NA	0	NA
7634-4510	7654-4510	Always_forest	0.10721	NA	647634	4.44451e+06	0	NA	0	NA
7634-5090	7633-5110	Always_forest	0.891537	NA	647634	4.44509e+06	0	NA	0	NA
7636-5610	7617-5589	Always_forest	3.00707	NA	647637	4.44561e+06	0	NA	0	NA
7637-4410	7658-4390	Always_forest	2.55932	NA	647637	4.44441e+06	0	NA	0	NA
7637-4990	7637-4990	Always_forest	3.00593	NA	647638	4.44499e+06	0	NA	0	NA
7637-5010	7637-4990	Always_forest	3.00869	NA	647637	4.44501e+06	0	NA	0	NA
7637-5590	7617-5589	Always_forest	2.52975	NA	647637	4.44559e+06	0	NA	0	NA
7638-4370	7658-4390	Always_forest	1.46285	NA	647639	4.44437e+06	0	NA	0	NA
7638-4390	7658-4390	Always_forest	2.52558	NA	647638	4.44439e+06	0	NA	0	NA
7638-4970	7637-4990	Always_forest	1.69583	NA	647638	4.44497e+06	0	NA	0	NA
7638-5570	7617-5589	Always_forest	1.58546	NA	647638	4.44557e+06	0	NA	0	NA
7640-5490	7621-5470	Always_forest	2.99245	NA	647641	4.44549e+06	0	NA	0	NA
7641-4290	7662-4270	Always_forest	1.81697	NA	647642	4.44429e+06	0	NA	0	NA
7641-4890	7641-4870	Always_forest	2.1089	NA	647641	4.44489e+06	0	NA	0	NA
7641-5470	7621-5470	Always_forest	2.53259	NA	647641	4.44547e+06	0	NA	0	NA
7642-4250	7662-4270	Always_forest	2.52764	NA	647643	4.44425e+06	0	NA	0	NA
7642-4270	7662-4270	Always_forest	1.94042	NA	647642	4.44427e+06	0	NA	0	NA
7642-5450	7621-5470	Always_forest	2.00685	NA	647642	4.44545e+06	0	NA	0	NA
7644-5370	7625-5350	Always_forest	1.49582	NA	647645	4.44537e+06	0	NA	0	NA
7645-4750	7645-4750	Always_forest	2.55739	NA	647646	4.44475e+06	0	NA	0	NA
7645-4770	7645-4750	Always_forest	2.57335	NA	647645	4.44477e+06	0	NA	0	NA
7645-5350	7625-5350	Always_forest	2.23722	NA	647645	4.44535e+06	0	NA	0	NA
7646-4730	7645-4750	Always_forest	1.26102	NA	647647	4.44473e+06	0	NA	0	NA
7646-5330	7625-5350	Always_forest	2.54105	NA	647646	4.44533e+06	0	NA	0	NA
7647-7631	7667-7632	Always_forest	2.28208	NA	647648	4.44763e+06	0	NA	0	NA
7648-5250	7629-5230	Always_forest	0.929419	NA	647649	4.44525e+06	0	NA	0	NA
7649-4630	7649-4630	Always_forest	2.47828	NA	647650	4.44463e+06	0	NA	0	NA
7649-4650	7649-4630	Always_forest	2.4592	NA	647649	4.44465e+06	0	NA	0	NA
7649-5230	7629-5230	Always_forest	1.32531	NA	647650	4.44523e+06	0	NA	0	NA
7650-4610	7649-4630	Always_forest	1.16167	NA	647651	4.44461e+06	0	NA	0	NA
7650-5210	7629-5230	Always_forest	2.44983	NA	647650	4.44521e+06	0	NA	0	NA
7652-5130	7633-5110	Always_forest	-0.21467	NA	647653	4.44513e+06	0	NA	0	NA
7653-4530	7654-4510	Always_forest	2.39945	NA	647653	4.44453e+06	0	NA	0	NA
7653-5110	7633-5110	Always_forest	2.58915	NA	647654	4.44511e+06	0	NA	0	NA
7654-4490	7654-4510	Always_forest	1.28103	NA	647655	4.44449e+06	0	NA	0	NA
7654-4510	7654-4510	Always_forest	0.996949	NA	647654	4.44451e+06	0	NA	0	NA
7654-5091	7633-5110	Always_forest	2.37594	NA	647654	4445091	0	NA	0	NA
7657-4410	7658-4390	Always_forest	2.3408	NA	647657	4.44441e+06	0	NA	0	NA
7657-4991	7637-4990	Always_forest	2.55052	NA	647658	4.44499e+06	0	NA	0	NA
7657-5011	7637-4990	Always_forest	1.82073	NA	647657	4.44501e+06	0	NA	0	NA
7658-4370	7658-4390	Always_forest	1.74943	NA	647659	4.44437e+06	0	NA	0	NA
7658-4390	7658-4390	Always_forest	2.32938	NA	647658	4.44439e+06	0	NA	0	NA
7658-4971	7637-4990	Always_forest	2.33465	NA	647658	4.44497e+06	0	NA	0	NA
7661-4290	7662-4270	Always_forest	1.96327	NA	647662	4.44429e+06	0	NA	0	NA
7661-4871	7641-4870	Always_forest	2.276	NA	647662	4.44487e+06	0	NA	0	NA
7661-4891	7641-4870	Always_forest	2.29826	NA	647661	4.44489e+06	0	NA	0	NA
7662-4250	7662-4270	Always_forest	2.56242	NA	647663	4.44425e+06	0	NA	0	NA
7662-4270	7662-4270	Always_forest	2.21293	NA	647662	4.44427e+06	0	NA	0	NA
7662-4851	7641-4870	Always_forest	2.1819	NA	647662	4.44485e+06	0	NA	0	NA
7665-4751	7645-4750	Always_forest	2.29855	NA	647666	4.44475e+06	0	NA	0	NA
7665-4771	7645-4750	Always_forest	2.43729	NA	647665	4.44477e+06	0	NA	0	NA
7666-4731	7645-4750	Always_forest	2.05907	NA	647667	4.44473e+06	0	NA	0	NA
7669-4631	7649-4630	Always_forest	2.49428	NA	647670	4.44463e+06	0	NA	0	NA
7669-4651	7649-4630	Always_forest	2.59088	NA	647669	4.44465e+06	0	NA	0	NA
7670-4611	7649-4630	Always_forest	1.95842	NA	647671	4.44461e+06	0	NA	0	NA
7673-4531	7654-4510	Always_forest	2.60153	NA	647673	4.44453e+06	0	NA	0	NA
7674-4491	7654-4510	Always_forest	2.57748	NA	647675	4.44449e+06	0	NA	0	NA
7674-4511	7654-4510	Always_forest	1.80202	NA	647674	4.44451e+06	0	NA	0	NA
7677-4411	7658-4390	Always_forest	3.0076	NA	647677	4.44441e+06	0	NA	0	NA
7678-4371	7658-4390	Always_forest	2.62635	NA	647679	4.44437e+06	0	NA	0	NA
7678-4391	7658-4390	Always_forest	2.09075	NA	647678	4.44439e+06	0	NA	0	NA
7681-4291	7662-4270	Always_forest	3.02915	NA	647682	4.44429e+06	0	NA	0	NA
7682-4251	7662-4270	Always_forest	2.73359	NA	647683	4.44425e+06	0	NA	0	NA
7682-4271	7662-4270	Always_forest	2.00234	NA	647682	4.44427e+06	0	NA	0	NA
7683-6572	7704-6553	Always_forest	3.02582	NA	647684	4.44657e+06	0	NA	0	NA
7692-6312	7712-6313	Always_forest	2.37374	NA	647693	4.44631e+06	0	NA	0	NA
7692-6332	7712-6313	Always_forest	1.95856	NA	647692	4.44633e+06	0	NA	0	NA
7693-6292	7712-6313	Always_forest	1.93757	NA	647693	4.44629e+06	0	NA	0	NA
7696-6212	7716-6193	Always_forest	2.54351	NA	647696	4.44621e+06	0	NA	0	NA
7700-6072	7720-6073	Always_forest	3.01657	NA	647701	4.44607e+06	0	NA	0	NA
7700-6092	7720-6073	Always_forest	2.66849	NA	647700	4.44609e+06	0	NA	0	NA
7700-6673	7700-6673	Always_forest	1.98195	NA	647701	4.44667e+06	0	NA	0	NA
7703-6573	7704-6553	Always_forest	1.84273	NA	647704	4.44657e+06	0	NA	0	NA
7705-5933	7725-5953	Always_forest	2.76646	NA	647706	4.44593e+06	0	NA	0	NA
7705-5953	7725-5953	Always_forest	2.21171	NA	647705	4.44595e+06	0	NA	0	NA
7705-6533	7704-6553	Always_forest	1.57646	NA	647705	4.44653e+06	0	NA	0	NA
7707-7053	7688-7032	Always_forest	1.65176	NA	647708	4.44705e+06	0	NA	0	NA
7708-5853	7729-5833	Always_forest	2.23882	NA	647708	4.44585e+06	0	NA	0	NA
7709-5813	7729-5833	Always_forest	2.84678	NA	647710	4.44581e+06	0	NA	0	NA
7709-5833	7729-5833	Always_forest	2.33238	NA	647709	4.44583e+06	0	NA	0	NA
7709-6413	7708-6433	Always_forest	1.59901	NA	647709	4.44641e+06	0	NA	0	NA
7712-5733	7733-5713	Always_forest	2.38578	NA	647713	4.44573e+06	0	NA	0	NA
7712-6333	7712-6313	Always_forest	1.72705	NA	647712	4.44633e+06	0	NA	0	NA
7713-5693	7733-5713	Always_forest	2.89322	NA	647714	4.44569e+06	0	NA	0	NA
7713-5713	7733-5713	Always_forest	2.91474	NA	647713	4.44571e+06	0	NA	0	NA
7713-6293	7712-6313	Always_forest	2.48765	NA	647713	4.44629e+06	0	NA	0	NA
7716-5613	7737-5594	Always_forest	2.51123	NA	647717	4.44561e+06	0	NA	0	NA
7716-6193	7716-6193	Always_forest	1.97676	NA	647717	4.44619e+06	0	NA	0	NA
7716-6213	7716-6193	Always_forest	2.95484	NA	647716	4.44621e+06	0	NA	0	NA
7717-5573	7737-5594	Always_forest	2.9736	NA	647718	4.44557e+06	0	NA	0	NA
7717-5593	7737-5594	Always_forest	2.96432	NA	647717	4.44559e+06	0	NA	0	NA
7720-5493	7741-5474	Always_forest	1.16761	NA	647721	4.44549e+06	0	NA	0	NA
7720-6073	7720-6073	Always_forest	0.547775	NA	647721	4.44607e+06	0	NA	0	NA
7720-6093	7720-6073	Always_forest	3.00887	NA	647720	4.44609e+06	0	NA	0	NA
7721-5473	7741-5474	Always_forest	3.02549	NA	647721	4.44547e+06	0	NA	0	NA
7722-5453	7741-5474	Always_forest	1.94379	NA	647722	4.44545e+06	0	NA	0	NA
7724-5973	7725-5953	Always_forest	2.65765	NA	647724	4.44597e+06	0	NA	0	NA
7725-6534	7704-6553	Always_forest	2.65619	NA	647725	4446534	0	NA	0	NA
7728-5253	7749-5234	Always_forest	3.04311	NA	647729	4.44525e+06	0	NA	0	NA
7728-5853	7729-5833	Always_forest	2.65878	NA	647728	4.44585e+06	0	NA	0	NA
7728-6434	7708-6433	Always_forest	2.26157	NA	647729	4.44643e+06	0	NA	0	NA
7728-6454	7708-6433	Always_forest	1.29469	NA	647728	4.44645e+06	0	NA	0	NA
7729-5233	7749-5234	Always_forest	1.41027	NA	647730	4.44523e+06	0	NA	0	NA
7729-5813	7729-5833	Always_forest	2.6615	NA	647730	4.44581e+06	0	NA	0	NA
7729-5833	7729-5833	Always_forest	2.28339	NA	647729	4.44583e+06	0	NA	0	NA
7730-5213	7749-5234	Always_forest	1.0013	NA	647730	4.44521e+06	0	NA	0	NA
7732-5133	7753-5114	Always_forest	2.665	NA	647733	4.44513e+06	0	NA	0	NA
7732-5733	7733-5713	Always_forest	2.36254	NA	647732	4.44573e+06	0	NA	0	NA
7733-5113	7753-5114	Always_forest	2.65872	NA	647734	4.44511e+06	0	NA	0	NA
7733-5693	7733-5713	Always_forest	2.66943	NA	647734	4.44569e+06	0	NA	0	NA
7733-5713	7733-5713	Always_forest	2.40973	NA	647733	4.44571e+06	0	NA	0	NA
7734-5093	7753-5114	Always_forest	1.83245	NA	647734	4.44509e+06	0	NA	0	NA
7736-5013	7757-4994	Always_forest	2.64826	NA	647737	4.44501e+06	0	NA	0	NA
7736-5614	7737-5594	Always_forest	2.50292	NA	647737	4.44561e+06	0	NA	0	NA
7736-6194	7716-6193	Always_forest	2.08354	NA	647737	4.44619e+06	0	NA	0	NA
7736-6214	7716-6193	Always_forest	2.09255	NA	647736	4.44621e+06	0	NA	0	NA
7737-4993	7757-4994	Always_forest	2.60126	NA	647738	4.44499e+06	0	NA	0	NA
7737-5574	7737-5594	Always_forest	2.61013	NA	647738	4.44557e+06	0	NA	0	NA
7737-5594	7737-5594	Always_forest	2.52499	NA	647737	4.44559e+06	0	NA	0	NA
7738-4973	7757-4994	Always_forest	2.59293	NA	647738	4.44497e+06	0	NA	0	NA
7740-5494	7741-5474	Always_forest	2.54643	NA	647741	4.44549e+06	0	NA	0	NA
7741-4873	7761-4874	Always_forest	2.55425	NA	647742	4.44487e+06	0	NA	0	NA
7741-4893	7761-4874	Always_forest	2.56122	NA	647741	4.44489e+06	0	NA	0	NA
7741-5474	7741-5474	Always_forest	2.64396	NA	647741	4.44547e+06	0	NA	0	NA
7742-4853	7761-4874	Always_forest	1.06781	NA	647742	4.44485e+06	0	NA	0	NA
7744-5974	7725-5953	Always_forest	2.67836	NA	647744	4.44597e+06	0	NA	0	NA
7745-4753	7765-4754	Always_forest	1.90189	NA	647746	4.44475e+06	0	NA	0	NA
7745-4773	7765-4754	Always_forest	2.52512	NA	647745	4.44477e+06	0	NA	0	NA
7746-4733	7765-4754	Always_forest	1.99158	NA	647746	4.44473e+06	0	NA	0	NA
7748-5254	7749-5234	Always_forest	2.67493	NA	647749	4.44525e+06	0	NA	0	NA
7748-5854	7729-5833	Always_forest	2.67731	NA	647748	4.44585e+06	0	NA	0	NA
7749-4634	7769-4634	Always_forest	2.27397	NA	647750	4.44463e+06	0	NA	0	NA
7749-4654	7769-4634	Always_forest	2.49536	NA	647749	4.44465e+06	0	NA	0	NA
7749-5234	7749-5234	Always_forest	2.6798	NA	647749	4.44523e+06	0	NA	0	NA
7749-5814	7729-5833	Always_forest	2.32428	NA	647750	4.44581e+06	0	NA	0	NA
7749-5834	7729-5833	Always_forest	2.31347	NA	647749	4.44583e+06	0	NA	0	NA
7750-4614	7769-4634	Always_forest	2.46929	NA	647751	4.44461e+06	0	NA	0	NA
7750-5214	7749-5234	Always_forest	2.48237	NA	647750	4.44521e+06	0	NA	0	NA
7752-5134	7753-5114	Always_forest	2.68301	NA	647753	4.44513e+06	0	NA	0	NA
7752-5734	7733-5713	Always_forest	2.39191	NA	647752	4.44573e+06	0	NA	0	NA
7753-4514	7773-4514	Always_forest	2.41967	NA	647754	4.44451e+06	0	NA	0	NA
7753-4534	7773-4514	Always_forest	2.67437	NA	647753	4.44453e+06	0	NA	0	NA
7753-5114	7753-5114	Always_forest	2.68441	NA	647754	4.44511e+06	0	NA	0	NA
7753-5694	7733-5713	Always_forest	2.43366	NA	647754	4.44569e+06	0	NA	0	NA
7753-5714	7733-5713	Always_forest	2.41249	NA	647753	4.44571e+06	0	NA	0	NA
7754-4494	7773-4514	Always_forest	2.39936	NA	647755	4.44449e+06	0	NA	0	NA
7754-5094	7753-5114	Always_forest	2.40866	NA	647754	4.44509e+06	0	NA	0	NA
7756-5014	7757-4994	Always_forest	2.66467	NA	647757	4.44501e+06	0	NA	0	NA
7756-5614	7737-5594	Always_forest	2.5188	NA	647757	4.44561e+06	0	NA	0	NA
7757-4414	7778-4394	Always_forest	2.36325	NA	647757	4.44441e+06	0	NA	0	NA
7757-4994	7757-4994	Always_forest	2.62083	NA	647758	4.44499e+06	0	NA	0	NA
7757-5574	7737-5594	Always_forest	2.6291	NA	647758	4.44557e+06	0	NA	0	NA
7757-5594	7737-5594	Always_forest	2.53938	NA	647757	4.44559e+06	0	NA	0	NA
7758-4374	7778-4394	Always_forest	2.35345	NA	647759	4.44437e+06	0	NA	0	NA
7758-4394	7778-4394	Always_forest	2.35712	NA	647758	4.44439e+06	0	NA	0	NA
7758-4974	7757-4994	Always_forest	2.61311	NA	647758	4.44497e+06	0	NA	0	NA
7760-5494	7741-5474	Always_forest	2.31319	NA	647761	4.44549e+06	0	NA	0	NA
7761-4294	7782-4275	Always_forest	2.58346	NA	647761	4.44429e+06	0	NA	0	NA
7761-4874	7761-4874	Always_forest	2.65239	NA	647762	4.44487e+06	0	NA	0	NA
7761-4894	7761-4874	Always_forest	2.29237	NA	647761	4.44489e+06	0	NA	0	NA
7761-5474	7741-5474	Always_forest	2.30179	NA	647761	4.44547e+06	0	NA	0	NA
7762-4254	7782-4275	Always_forest	2.57139	NA	647763	4.44425e+06	0	NA	0	NA
7762-4274	7782-4275	Always_forest	2.6694	NA	647762	4.44427e+06	0	NA	0	NA
7762-4854	7761-4874	Always_forest	2.69605	NA	647762	4.44485e+06	0	NA	0	NA
7762-5454	7741-5474	Always_forest	2.2611	NA	647762	4.44545e+06	0	NA	0	NA
7763-7775	7783-7756	Always_forest	2.5533	NA	647763	4.44778e+06	0	NA	0	NA
7765-4754	7765-4754	Always_forest	2.69288	NA	647766	4.44475e+06	0	NA	0	NA
7765-4774	7765-4754	Always_forest	2.24888	NA	647765	4.44477e+06	0	NA	0	NA
7768-5254	7749-5234	Always_forest	2.70035	NA	647769	4.44525e+06	0	NA	0	NA
7769-4634	7769-4634	Always_forest	2.44976	NA	647770	4.44463e+06	0	NA	0	NA
7769-4654	7769-4634	Always_forest	2.68971	NA	647769	4.44465e+06	0	NA	0	NA
7769-5234	7749-5234	Always_forest	2.69908	NA	647769	4.44523e+06	0	NA	0	NA
7770-4614	7769-4634	Always_forest	2.43989	NA	647771	4.44461e+06	0	NA	0	NA
7770-5214	7749-5234	Always_forest	2.68061	NA	647770	4.44521e+06	0	NA	0	NA
7772-5135	7753-5114	Always_forest	2.39884	NA	647773	4.44514e+06	0	NA	0	NA
7773-4514	7773-4514	Always_forest	2.64731	NA	647774	4.44451e+06	0	NA	0	NA
7773-5115	7753-5114	Always_forest	2.39023	NA	647774	4.44512e+06	0	NA	0	NA
7774-5095	7753-5114	Always_forest	2.6324	NA	647774	4.4451e+06	0	NA	0	NA
7776-5015	7757-4994	Always_forest	2.35209	NA	647777	4.44502e+06	0	NA	0	NA
7777-4414	7778-4394	Always_forest	2.60463	NA	647777	4.44441e+06	0	NA	0	NA
7777-4995	7757-4994	Always_forest	2.67234	NA	647778	4.445e+06	0	NA	0	NA
7778-4374	7778-4394	Always_forest	2.33377	NA	647779	4.44437e+06	0	NA	0	NA
7778-4394	7778-4394	Always_forest	2.34191	NA	647778	4.44439e+06	0	NA	0	NA
7778-4975	7757-4994	Always_forest	2.59359	NA	647778	4.44498e+06	0	NA	0	NA
7781-4295	7782-4275	Always_forest	2.30047	NA	647781	4444295	0	NA	0	NA
7782-4255	7782-4275	Always_forest	2.29493	NA	647783	4.44426e+06	0	NA	0	NA
7782-4275	7782-4275	Always_forest	2.30895	NA	647782	4.44428e+06	0	NA	0	NA
7782-4855	7761-4874	Always_forest	2.54204	NA	647782	4.44486e+06	0	NA	0	NA
7785-4755	7765-4754	Always_forest	2.42058	NA	647786	4.44476e+06	0	NA	0	NA
7785-4775	7765-4754	Always_forest	2.4779	NA	647785	4.44478e+06	0	NA	0	NA
7787-7056	7808-7037	Always_forest	2.46216	NA	647788	4.44706e+06	0	NA	0	NA
7787-7656	7787-7636	Always_forest	2.92161	NA	647787	4.44766e+06	0	NA	0	NA
7789-4635	7769-4634	Always_forest	2.96058	NA	647790	4.44464e+06	0	NA	0	NA
7790-4615	7769-4634	Always_forest	2.97886	NA	647791	4.44462e+06	0	NA	0	NA
7792-6916	7812-6917	Always_forest	2.67951	NA	647792	4.44692e+06	0	NA	0	NA
7793-4535	7773-4514	Always_forest	3.02965	NA	647793	4.44454e+06	0	NA	0	NA
7797-4415	7778-4394	Always_forest	3.06056	NA	647797	4.44442e+06	0	NA	0	NA
7798-4375	7778-4394	Always_forest	2.75648	NA	647799	4.44438e+06	0	NA	0	NA
7798-4395	7778-4394	Always_forest	2.34159	NA	647798	4.4444e+06	0	NA	0	NA
7801-4295	7782-4275	Always_forest	3.06767	NA	647801	4.4443e+06	0	NA	0	NA
7802-4255	7782-4275	Always_forest	2.83553	NA	647803	4.44426e+06	0	NA	0	NA
7802-4275	7782-4275	Always_forest	2.35951	NA	647802	4.44428e+06	0	NA	0	NA
7805-6536	7824-6557	Always_forest	2.91374	NA	647805	4.44654e+06	0	NA	0	NA
7807-6456	7828-6437	Always_forest	3.06574	NA	647808	4.44646e+06	0	NA	0	NA
7808-6436	7828-6437	Always_forest	2.18684	NA	647809	4.44644e+06	0	NA	0	NA
7812-6336	7832-6317	Always_forest	1.4283	NA	647812	4.44634e+06	0	NA	0	NA
7813-6296	7832-6317	Always_forest	3.02303	NA	647813	4.4463e+06	0	NA	0	NA
7816-6196	7836-6197	Always_forest	1.19645	NA	647817	4.4462e+06	0	NA	0	NA
7816-6216	7836-6197	Always_forest	1.91466	NA	647816	4.44622e+06	0	NA	0	NA
7816-6797	7816-6797	Always_forest	1.8057	NA	647816	4.4468e+06	0	NA	0	NA
7820-6677	7820-6677	Always_forest	2.19056	NA	647820	4.44668e+06	0	NA	0	NA
7823-6577	7824-6557	Always_forest	1.91158	NA	647824	4.44658e+06	0	NA	0	NA
7825-5937	7844-5957	Always_forest	2.4229	NA	647826	4.44594e+06	0	NA	0	NA
7825-6537	7824-6557	Always_forest	2.11167	NA	647825	4.44654e+06	0	NA	0	NA
7827-6457	7828-6437	Always_forest	2.07007	NA	647828	4.44646e+06	0	NA	0	NA
7828-5857	7849-5837	Always_forest	2.45199	NA	647828	4.44586e+06	0	NA	0	NA
7828-6437	7828-6437	Always_forest	2.15275	NA	647829	4.44644e+06	0	NA	0	NA
7829-5817	7849-5837	Always_forest	2.90611	NA	647830	4.44582e+06	0	NA	0	NA
7829-6417	7828-6437	Always_forest	2.75441	NA	647829	4.44642e+06	0	NA	0	NA
7832-5737	7853-5718	Always_forest	2.54306	NA	647832	4.44574e+06	0	NA	0	NA
7832-6337	7832-6317	Always_forest	2.72968	NA	647832	4.44634e+06	0	NA	0	NA
7833-5697	7853-5718	Always_forest	2.53636	NA	647834	4.4457e+06	0	NA	0	NA
7833-5717	7853-5718	Always_forest	2.54017	NA	647833	4.44572e+06	0	NA	0	NA
7833-6297	7832-6317	Always_forest	2.71799	NA	647833	4.4463e+06	0	NA	0	NA
7835-6817	7816-6797	Always_forest	2.60741	NA	647836	4.44682e+06	0	NA	0	NA
7836-5617	7857-5598	Always_forest	2.50741	NA	647837	4.44562e+06	0	NA	0	NA
7836-6197	7836-6197	Always_forest	2.69394	NA	647837	4.4462e+06	0	NA	0	NA
7836-6217	7836-6197	Always_forest	2.69784	NA	647836	4.44622e+06	0	NA	0	NA
7837-5577	7857-5598	Always_forest	2.49676	NA	647838	4.44558e+06	0	NA	0	NA
7837-5597	7857-5598	Always_forest	2.50194	NA	647837	4.4456e+06	0	NA	0	NA
7840-6077	7840-6077	Always_forest	2.67547	NA	647841	4.44608e+06	0	NA	0	NA
7840-6097	7840-6077	Always_forest	2.67804	NA	647840	4.4461e+06	0	NA	0	NA
7841-5457	7861-5478	Always_forest	2.47236	NA	647842	4.44546e+06	0	NA	0	NA
7841-5477	7861-5478	Always_forest	2.47558	NA	647841	4.44548e+06	0	NA	0	NA
7844-5957	7844-5957	Always_forest	2.63371	NA	647845	4.44596e+06	0	NA	0	NA
7844-6558	7824-6557	Always_forest	2.75147	NA	647845	4.44656e+06	0	NA	0	NA
7845-5937	7844-5957	Always_forest	2.62557	NA	647846	4.44594e+06	0	NA	0	NA
7845-6538	7824-6557	Always_forest	2.76048	NA	647845	4.44654e+06	0	NA	0	NA
7847-6458	7828-6437	Always_forest	2.78085	NA	647848	4.44646e+06	0	NA	0	NA
7848-5257	7869-5238	Always_forest	2.5369	NA	647849	4.44526e+06	0	NA	0	NA
7848-5857	7849-5837	Always_forest	2.59808	NA	647848	4.44586e+06	0	NA	0	NA
7848-6438	7828-6437	Always_forest	2.77432	NA	647849	4.44644e+06	0	NA	0	NA
7849-5237	7869-5238	Always_forest	2.55013	NA	647849	4.44524e+06	0	NA	0	NA
7849-5817	7849-5837	Always_forest	2.58713	NA	647850	4.44582e+06	0	NA	0	NA
7849-5837	7849-5837	Always_forest	2.59306	NA	647849	4.44584e+06	0	NA	0	NA
7849-6418	7828-6437	Always_forest	2.76809	NA	647849	4.44642e+06	0	NA	0	NA
7850-5217	7869-5238	Always_forest	2.56391	NA	647850	4.44522e+06	0	NA	0	NA
7852-5137	7873-5118	Always_forest	2.62177	NA	647853	4.44514e+06	0	NA	0	NA
7852-5738	7853-5718	Always_forest	2.56701	NA	647852	4445738	0	NA	0	NA
7852-6318	7832-6317	Always_forest	2.7389	NA	647853	4.44632e+06	0	NA	0	NA
7853-5117	7873-5118	Always_forest	2.63645	NA	647854	4.44512e+06	0	NA	0	NA
7853-5698	7853-5718	Always_forest	2.55979	NA	647854	4.4457e+06	0	NA	0	NA
7853-5718	7853-5718	Always_forest	2.56443	NA	647853	4.44572e+06	0	NA	0	NA
7853-6298	7832-6317	Always_forest	2.73333	NA	647853	4.4463e+06	0	NA	0	NA
7854-5097	7873-5118	Always_forest	2.65105	NA	647854	4.4451e+06	0	NA	0	NA
7856-5017	7877-4998	Always_forest	2.70806	NA	647857	4.44502e+06	0	NA	0	NA
7856-5618	7857-5598	Always_forest	2.53301	NA	647856	4.44562e+06	0	NA	0	NA
7856-6198	7836-6197	Always_forest	2.71079	NA	647857	4.4462e+06	0	NA	0	NA
7857-4997	7877-4998	Always_forest	2.72181	NA	647858	4.445e+06	0	NA	0	NA
7857-5578	7857-5598	Always_forest	2.52313	NA	647858	4.44558e+06	0	NA	0	NA
7857-5598	7857-5598	Always_forest	2.52798	NA	647857	4.4456e+06	0	NA	0	NA
7857-6178	7836-6197	Always_forest	2.70724	NA	647857	4.44618e+06	0	NA	0	NA
7858-4977	7877-4998	Always_forest	2.73534	NA	647858	4.44498e+06	0	NA	0	NA
7860-5498	7861-5478	Always_forest	2.50691	NA	647861	4.4455e+06	0	NA	0	NA
7861-5458	7861-5478	Always_forest	2.50061	NA	647862	4.44546e+06	0	NA	0	NA
7861-5478	7861-5478	Always_forest	2.50348	NA	647861	4.44548e+06	0	NA	0	NA
7862-4857	7881-4878	Always_forest	2.81134	NA	647862	4.44486e+06	0	NA	0	NA
7864-5958	7844-5957	Always_forest	2.65181	NA	647865	4.44596e+06	0	NA	0	NA
7864-5978	7844-5957	Always_forest	2.65955	NA	647864	4.44598e+06	0	NA	0	NA
7865-4758	7885-4758	Always_forest	2.86807	NA	647866	4.44476e+06	0	NA	0	NA
7865-4778	7885-4758	Always_forest	2.85718	NA	647865	4.44478e+06	0	NA	0	NA
7865-5938	7844-5957	Always_forest	2.64418	NA	647866	4.44594e+06	0	NA	0	NA
7866-4738	7885-4758	Always_forest	2.87874	NA	647866	4.44474e+06	0	NA	0	NA
7868-5858	7849-5837	Always_forest	2.61883	NA	647868	4.44586e+06	0	NA	0	NA
7869-4658	7889-4638	Always_forest	2.91939	NA	647869	4.44466e+06	0	NA	0	NA
7869-5238	7869-5238	Always_forest	2.57025	NA	647869	4.44524e+06	0	NA	0	NA
7869-5818	7849-5837	Always_forest	2.60803	NA	647870	4.44582e+06	0	NA	0	NA
7869-5838	7849-5837	Always_forest	2.6142	NA	647869	4.44584e+06	0	NA	0	NA
7870-5218	7869-5238	Always_forest	2.58285	NA	647870	4.44522e+06	0	NA	0	NA
7872-5138	7873-5118	Always_forest	2.63643	NA	647873	4.44514e+06	0	NA	0	NA
7872-5738	7853-5718	Always_forest	2.58974	NA	647872	4.44574e+06	0	NA	0	NA
7873-4518	7893-4518	Always_forest	2.98349	NA	647874	4.44452e+06	0	NA	0	NA
7873-4538	7893-4518	Always_forest	2.97483	NA	647873	4.44454e+06	0	NA	0	NA
7873-5118	7873-5118	Always_forest	2.65017	NA	647873	4.44512e+06	0	NA	0	NA
7873-5698	7853-5718	Always_forest	2.58204	NA	647874	4.4457e+06	0	NA	0	NA
7873-5718	7853-5718	Always_forest	2.58741	NA	647873	4.44572e+06	0	NA	0	NA
7874-4498	7893-4518	Always_forest	2.992	NA	647875	4.4445e+06	0	NA	0	NA
7874-5098	7873-5118	Always_forest	2.66391	NA	647874	4.4451e+06	0	NA	0	NA
7876-5018	7877-4998	Always_forest	2.71801	NA	647877	4.44502e+06	0	NA	0	NA
7876-5618	7857-5598	Always_forest	2.55725	NA	647876	4.44562e+06	0	NA	0	NA
7877-4398	7897-4399	Always_forest	3.03243	NA	647878	4.4444e+06	0	NA	0	NA
[truncated: 2,418 more rows]

## Sheet: Legend
S2 Table. This table provides plot and block level information for every plot and block included in this study.
Among others the table includes plot and block identification, distances to a road, and occurrence and cover class (abundance) for both R. multiflora and B. thunbergii.
